# Supplementary material for: Analysis of microbial contamination during use and reprocessing of surgical instruments and sterile packaging systems
Source: PLoS One. 2023 Jan 20;18(1):e0280595. doi: 10.1371/journal.pone.0280595 (PMC9858816; doi:10.1371/journal.pone.0280595)
Supplement: S1 File — In sheet 1 the microbial load (CFU) analyzed on surgical instruments from three hospitals on different sampling days is listed. Sheet 2 lists the microbial load (CFU) detected on the outer surface of sterile containers. In sheet 3 the microbial load (CFU) measured in the sterile storage area (sampling step: storage 6) on the outer surface of sterile containers and on instruments taken from the same container is listed. Sheet 4 lists the airborne microbial load (CFU/m3) detected via active air sampling. In sheet 5 the microbial load analyzed on settle plates (by passive air sampling) is listed. (XLSX) [file pone.0280595.s001.xlsx]

## Sheet: Tab1 on instruments
Table 1: microbial load on instruments
step of sampling	number of hospital	sampling day	microbial load [CFU]
1. Pre-surgery	hospital 1	day 1	0
			0
			0
	hospital 1	day 2	0
			0
			0
	hospital 1	day 3	0
			0
			0
			0
			0
	hospital 2	day 1	0
			0
	hospital 2	day 2		n.a.
	hospital 2	day 3	0
			0
			0
	hospital 3	day 1	0
			0
			0
			0
	hospital 3	day 2	0
			0
			0
			0
	hospital 3	day 3		n.a.
2. During surgery				n.a.
3. Post-surgery (used instruments)	hospital 1	day 1	0
			0
			0
	hospital 1	day 2	0
			0
			0
			0
	hospital 1	day 3	0
			0
			0
			0
	hospital 2	day 1	0
			0
	hospital 2	day 2	0
			0
			0
			0
	hospital 2	day 3	0
			0
			0
			0
	hospital 3	day 1	0
			0
			0
	hospital 3	day 2	0
			0
			0
			0
			0
	hospital 3	day 3	0
			0
			0
			0
			0
			0
3. Post-surgery (unused instruments)	hospital 1	day 1	0
	hospital 1	day 2	0
			0
			0
			0
	hospital 1	day 3	0
			0
			0
			0
			0
	hospital 2	day 1	0
	hospital 2	day 2	0
			0
			0
			0
	hospital 2	day 3	0
			0
			0
			0
			0
			0
	hospital 3	day 1	0
	hospital 3	day 2	0
			0
			0
			0
			0
	hospital 3	day 3	0
			0
			0
			0
			0
4. Disinfection	hospital 1	day 1	2
			0
	hospital 1	day 2	0
			0
			0
			1
	hospital 1	day 3	0
			0
			0
			0
			0
	hospital 2	day 1	0
			0
			0
	hospital 2	day 2	0
			3
			1
	hospital 2	day 3	1
			0
			0
			0
			0
	hospital 3	day 1	0
			0
			0
	hospital 3	day 2	0
			0
			0
			3
			0
	hospital 3	day 3	0
			1
			0
			0
			0
5. Packaging	hospital 1	day 1	0
			0
	hospital 1	day 2	0
			0
			0
			1
			0
	hospital 1	day 3	0
			0
			0
			0
			0
	hospital 2	day 1		n.a.
	hospital 2	day 2	20
			2
	hospital 2	day 3	1
			7
			1
			0
	hospital 3	day 1	0
			0
	hospital 3	day 2	1
			7
			1
			4
			0
	hospital 3	day 3	0
			0
			0
			0
			3
6. Storage	hospital 1	day 1	0
			0
			0
			0
	hospital 1	day 2	0
			0
			0
			0
			0
			0
			0
			0
	hospital 1	day 3	0
			0
			0
			0
			0
			0
			0
			0
			0
			0
	hospital 2	day 1	0
			0
			0
	hospital 2	day 2	0
			0
			0
			0
			0
			0
	hospital 2	day 3	0
			0
			0
			0
			0
			0
			0
	hospital 3	day 1	0
	hospital 3	day 2	0
			0
			0
			0
			0
			0
			0
			0
	hospital 3	day 3	0
			0
			0
			0
			0
			0
			0
			0
7. Transport				n.a.
8. Disposal	hospital 1	day 1	0
			0
	hospital 1	day 2	0
			2
			0
			4
	hospital 1	day 3	0
			0
			0
			0
			0
	hospital 2	day 1	0
			0
			0
	hospital 2	day 2	13
			10
			0
	hospital 2	day 3	10
			16
			59
			53
			0
	hospital 3	day 1	0
			0
	hospital 3	day 2	0
			0
			1
			0
			0
	hospital 3	day 3	0
			0
			0
			0
			0

## Sheet: Tab1 surface of containers
Table 1: microbial load on the outer surface of sterile containers
step of sampling	number of hospital	sampling day	microbial load [CFU]
1. Pre-surgery	hospital 1	day 1	2
	hospital 1	day 2		n.a.
	hospital 1	day 3		n.a.
	hospital 2	day 1	20
	hospital 2	day 2		n.a.
	hospital 2	day 3	0	n.a.
	hospital 3	day 1	0
	hospital 3	day 2		n.a.
	hospital 3	day 3	0
2. During surgery				n.a.
3. Post-surgery				n.a.
4. Disinfection	hospital 1	day 1	13
	hospital 1	day 2		n.a.
	hospital 1	day 3	9
	hospital 2	day 1		n.a.
	hospital 2	day 2		n.a.
	hospital 2	day 3		n.a.
	hospital 3	day 1		n.a.
	hospital 3	day 2		n.a.
	hospital 3	day 3		n.a.
5. Packaging	hospital 1	day 1	12
	hospital 1	day 2		n.a.
	hospital 1	day 3		n.a.
	hospital 2	day 1		n.a.
	hospital 2	day 2		n.a.
	hospital 2	day 3		n.a.
	hospital 3	day 1		n.a.
	hospital 3	day 2	1
	hospital 3	day 3		n.a.
6. Storage	hospital 1	day 1	9
	hospital 1	day 2	9
			16
			3
			4
	hospital 1	day 3	12
			15
			0
	hospital 2	day 1	21
			19
	hospital 2	day 2	8
			8
			1
	hospital 2	day 3	20
			54
			64
			51
			20
			62
	hospital 3	day 1	32
			14
	hospital 3	day 2	12
			34
			9
			0
	hospital 3	day 3	2
			3
			5
			2
7. Transport				n.a.
8. Disposal	hospital 1	day 1		n.a.
	hospital 1	day 2		n.a.
	hospital 1	day 3		n.a.
	hospital 2	day 1	6
	hospital 2	day 2		n.a.
	hospital 2	day 3	0
			2
	hospital 3	day 1		n.a.
	hospital 3	day 2		n.a.
	hospital 3	day 3		n.a.

## Sheet: on container and instruments
				on the outher surface of container	on instruments taken from the same container
step of sampling	hospital	sampling day	sterile container number	microbial load [CFU]	microbial load [CFU]
6. Storage	hospital 1	day 2	Container 1	3	0
	hospital 1	day 2	Container 1		0
	hospital 1	day 3	Container 1	12	0
	hospital 1	day 3	Container 1		0
	hospital 1	day 3	Container 2	15	0
	hospital 1	day 3	Container 2		0
	hospital 2	day 1			n.a.
	hospital 2	day 2			n.a.
	hospital 2	day 3	Container 1	20	0
	hospital 2	day 3	Container 2	54	0
	hospital 2	day 3	Container 2		0
	hospital 2	day 3	Container 2		0
	hospital 2	day 3	Container 2		0
	hospital 3	day 1	Container 1	14	0
	hospital 3	day 2	Container 1	12	0
	hospital 3	day 2	Container 2	0	0
	hospital 3	day 2	Container 2		0
	hospital 3	day 2	Container 2		0
	hospital 3	day 3	Container 1	2	0
	hospital 3	day 3	Container 1		0
	hospital 3	day 3	Container 2	3	0

## Sheet: Fig2 airborne load
Fig2: airborne microbial load
step of sampling	hospital	sampling day	microbial load [CFU/m3]
1. pre-surgery	hospital 1	day 1	12
	hospital 1	day 2	20
	hospital 1	day 3	8
	hospital 2	day 1	32
	hospital 2	day 2	16
	hospital 2	day 3	18
	hospital 3	day 1	108
	hospital 3	day 2	26
	hospital 3	day 3	68
2. during surgery	hospital 1	day 1	96
			124
	hospital 1	day 2	10
			26
			8
	hospital 1	day 3	26
			16
			54
	hospital 2	day 1	24
			18
	hospital 2	day 2	28
			32
	hospital 2	day 3	8
			8
			6
			6
	hospital 3	day 1	28
			52
	hospital 3	day 2	18
			22
			12
	hospital 3	day 3	10
			8
			2
3. post-surgery	hospital 1	day 1	62
	hospital 1	day 2	44
	hospital 1	day 3	76
	hospital 2	day 1	90
	hospital 2	day 2	42
	hospital 2	day 3	94
	hospital 3	day 1	44
	hospital 3	day 2	8
			66
	hospital 3	day 3	38
4. disinfection	hospital 1.1	day 1	24
	hospital 1.2	day 2	30
			24
	hospital 1.3	day 3	32
	hospital 2.1	day 1	48
	hospital 2.2	day 2	4
	hospital 2.3	day 3	32
	hospital 3.1	day 1	66
	hospital 3.2	day 2	38
	hospital 3.3	day 3	82
5. packaging	hospital 1.1	day 1	26
	hospital 1.2	day 2	142
	hospital 1.3	day 3	44
	hospital 2.1	day 1
	hospital 2.2	day 2	28
	hospital 2.3	day 3	12
	hospital 3.1	day 1	30
	hospital 3.2	day 2	53
	hospital 3.2	day 3	78
6. storage	hospital 1.1	day 1	6
			84
	hospital 1.2	day 2	16
	hospital 1.3	day 3	2
			30
	hospital 2.1	day 1	34
			48
			54
	hospital 2.2	day 2	58
			12
	hospital 2.3	day 3	40
			44
	hospital 3.1	day 1	40
	hospital 3.2	day 2	48
			6
	hospital 3.3	day 3	18
			0
7. transport	hospital 1.1	day 1	36
	hospital 1.2	day 2	12
			4
	hospital 1.3	day 3	50
			74
	hospital 2.1	day 1	40
	hospital 2.2	day 2	54
	hospital 2.3	day 3	110
			90
	hospital 3.1	day 1	50
			36
	hospital 3.2	day 2	38
			12
	hospital 3.3	day 3	22
			158
8. disposal	hospital 1.1	day 1	4
	hospital 1.2	day 2	68
			30
	hospital 1.3	day 3	20
			40
	hospital 2.1	day 1	40
	hospital 2.2	day 2	24
	hospital 2.3	day 3	36
			92
	hospital 3.1	day 1	8
	hospital 3.2	day 2	0
			102
			198
	hospital 3.3	day 3	32

## Sheet: Tab2 settle plates
Table 2: microbial load [CFU] on settle plates
step of sampling hospital 1	sampling day 1	sampling day 2	sampling day 3
1. Pre-surgery	1	0	0
2. During surgery	2	0	0
		0	0
		3	1
3. Post-surgery	-	0	0
			2
4. Disinfection	0	1	0
5. Packaging	-	1	0
6. Storage	1	1	0
			0
7. Transport	-	3	2
		0	1
8. Disposal	0	0	0
step of sampling hospital 2	sampling day 1	sampling day 2	sampling day 3
1. Pre-surgery	0	0	0
2. During surgery	0	0	0
		1	0
			1
			0
3. Post-surgery	1	4	2
4. Disinfection	0	1	1
5. Packaging	-	-	0
6. Storage	0	1	0
	0	0	0
	0
7. Transport	0	2	2
			1
8. Disposal	0	1	0
step of sampling hospital 3	sampling day 1	sampling day 2	sampling day 3
1. Pre-surgery	0	4	2
2. During surgery	9	1	0
	0	0	0
	0	0	0
3. Post-surgery	-	5	1
4. Disinfection	1	2	1
		4
5. Packaging	-	0	0
6. Storage	0	0	0
		1	0
		1
7. Transport	-	0	0
		0	0
8. Disposal	0	4	2
			4
