# Supplementary material for: Analysis of microbial contamination during use and reprocessing of surgical instruments and sterile packaging systems
Source: PLoS One. 2023 Jan 20;18(1):e0280595. doi: 10.1371/journal.pone.0280595 (PMC9858816; doi:10.1371/journal.pone.0280595)
Supplement: S2 File — Within the different sheets the airborne particle load (no./m3) analyzed on different sampling days within different clinics are listed. (XLSX) [file pone.0280595.s002.xlsx]

## Sheet: hospital 1 day 1
preliminary comment:
hospital 1 day 1: Unfortunately, we could not perform a measurement, because the particle counter was not available at that time

## Sheet: hospital 1 day 2
Sampling date	Sampling time	Particle counter name	Particle counter model	Ser.Nr.	Sample volume	Number of particle channels	particle size 1	count values 1 [no./m3]			particle size 2	count values 2 [no./m3]			particle size 3	count values 3 [no./m3]			particle size 4	count values 4 [no./m3]			particle size 5	count values 5 [no./m3]			particle size 6	count values 6 [no./m3]
2021-06-29	07:10:47	Lasair III	LasairIII_310C	117573	0.02831371	6	0,3 µm	380			0,5 µm	230			1 µm	201			5 µm	18			10 µm	31			25 µm	6
2021-06-29	07:11:47	Lasair III	LasairIII_310C	117573	0.02831764	6	0.3	306			0.5	164			1	177			5	16			10	19			25	2
2021-06-29	07:12:47	Lasair III	LasairIII_310C	117573	0.02831398	6	0.3	316			0.5	232			1	181			5	10			10	20			25	4
2021-06-29	07:13:47	Lasair III	LasairIII_310C	117573	0.02831685	6	0.3	303			0.5	165			1	130			5	17			10	15			25	4
2021-06-29	07:14:47	Lasair III	LasairIII_310C	117573	0.02831250	6	0.3	384			0.5	215			1	165			5	17			10	19			25	2
2021-06-29	07:15:47	Lasair III	LasairIII_310C	117573	0.02831660	6	0.3	539			0.5	294			1	178			5	8			10	20			25	2
2021-06-29	07:16:47	Lasair III	LasairIII_310C	117573	0.02831641	6	0.3	328			0.5	201			1	140			5	21			10	19			25	2
2021-06-29	07:17:47	Lasair III	LasairIII_310C	117573	0.02831356	6	0.3	288			0.5	115			1	97			5	13			10	9			25	0
2021-06-29	07:18:47	Lasair III	LasairIII_310C	117573	0.02831431	6	0.3	239			0.5	92			1	75			5	6			10	8			25	2
2021-06-29	07:19:47	Lasair III	LasairIII_310C	117573	0.02831325	6	0.3	369			0.5	156			1	102			5	15			10	24			25	2
2021-06-29	07:20:47	Lasair III	LasairIII_310C	117573	0.02830449	6	0.3	321			0.5	144			1	87			5	18			10	11			25	5
2021-06-29	07:21:47	Lasair III	LasairIII_310C	117573	0.02831340	6	0.3	446			0.5	220			1	211			5	15			10	12			25	4
2021-06-29	07:22:47	Lasair III	LasairIII_310C	117573	0.02830905	6	0.3	71			0.5	32			1	41			5	4			10	7			25	1
2021-06-29	07:23:47	Lasair III	LasairIII_310C	117573	0.02831014	6	0.3	47			0.5	27			1	35			5	2			10	6			25	0
2021-06-29	07:24:47	Lasair III	LasairIII_310C	117573	0.02830711	6	0.3	73			0.5	45			1	41			5	6			10	1			25	2
2021-06-29	07:25:47	Lasair III	LasairIII_310C	117573	0.02830785	6	0.3	56			0.5	45			1	40			5	3			10	7			25	1
2021-06-29	07:26:47	Lasair III	LasairIII_310C	117573	0.02831199	6	0.3	67			0.5	51			1	43			5	7			10	8			25	1
2021-06-29	07:27:47	Lasair III	LasairIII_310C	117573	0.02830832	6	0.3	141			0.5	82			1	57			5	8			10	4			25	3
2021-06-29	07:28:47	Lasair III	LasairIII_310C	117573	0.02830735	6	0.3	119			0.5	57			1	52			5	7			10	3			25	0
2021-06-29	07:29:47	Lasair III	LasairIII_310C	117573	0.02831202	6	0.3	140			0.5	91			1	52			5	11			10	19			25	2
2021-06-29	07:30:47	Lasair III	LasairIII_310C	117573	0.02829928	6	0.3	112			0.5	72			1	62			5	7			10	13			25	0
2021-06-29	07:31:47	Lasair III	LasairIII_310C	117573	0.02830657	6	0.3	80			0.5	45			1	33			5	7			10	7			25	0
2021-06-29	07:32:47	Lasair III	LasairIII_310C	117573	0.02830236	6	0.3	114			0.5	73			1	58			5	3			10	8			25	0
2021-06-29	07:33:47	Lasair III	LasairIII_310C	117573	0.02829776	6	0.3	145			0.5	115			1	82			5	9			10	11			25	4
2021-06-29	07:34:47	Lasair III	LasairIII_310C	117573	0.02830329	6	0.3	127			0.5	96			1	71			5	4			10	10			25	0
2021-06-29	07:35:47	Lasair III	LasairIII_310C	117573	0.02830691	6	0.3	99			0.5	78			1	70			5	10			10	7			25	1
2021-06-29	07:36:47	Lasair III	LasairIII_310C	117573	0.02830564	6	0.3	57			0.5	53			1	40			5	7			10	5			25	3
2021-06-29	07:37:47	Lasair III	LasairIII_310C	117573	0.02830194	6	0.3	113			0.5	74			1	74			5	5			10	11			25	1
2021-06-29	07:38:47	Lasair III	LasairIII_310C	117573	0.02830698	6	0.3	178			0.5	152			1	104			5	14			10	14			25	2
2021-06-29	07:39:47	Lasair III	LasairIII_310C	117573	0.02830369	6	0.3	337			0.5	269			1	252			5	36			10	23			25	9
2021-06-29	07:40:47	Lasair III	LasairIII_310C	117573	0.02830480	6	0.3	311			0.5	245			1	238			5	19			10	34			25	1
2021-06-29	07:41:47	Lasair III	LasairIII_310C	117573	0.02830738	6	0.3	400			0.5	294			1	280			5	26			10	27			25	3
2021-06-29	07:42:47	Lasair III	LasairIII_310C	117573	0.02830376	6	0.3	732			0.5	637			1	518			5	52			10	50			25	13
2021-06-29	07:43:47	Lasair III	LasairIII_310C	117573	0.02830770	6	0.3	1209			0.5	960			1	787			5	69			10	69			25	9
2021-06-29	07:44:47	Lasair III	LasairIII_310C	117573	0.02830562	6	0.3	974			0.5	701			1	526			5	60			10	50			25	10
2021-06-29	07:45:47	Lasair III	LasairIII_310C	117573	0.02830283	6	0.3	1498			0.5	1349			1	993			5	99			10	69			25	16
2021-06-29	07:46:47	Lasair III	LasairIII_310C	117573	0.02830656	6	0.3	1796			0.5	1521			1	1138			5	107			10	100			25	14
2021-06-29	07:47:47	Lasair III	LasairIII_310C	117573	0.02830897	6	0.3	1908			0.5	1628			1	1250			5	101			10	99			25	13
2021-06-29	07:48:47	Lasair III	LasairIII_310C	117573	0.02830511	6	0.3	1791			0.5	1510			1	1114			5	94			10	73			25	11
2021-06-29	07:49:47	Lasair III	LasairIII_310C	117573	0.02829869	6	0.3	1168			0.5	991			1	737			5	64			10	53			25	4
2021-06-29	07:50:47	Lasair III	LasairIII_310C	117573	0.02830181	6	0.3	838			0.5	657			1	503			5	50			10	26			25	2
2021-06-29	07:51:47	Lasair III	LasairIII_310C	117573	0.02830606	6	0.3	798			0.5	667			1	473			5	45			10	44			25	6
2021-06-29	07:52:47	Lasair III	LasairIII_310C	117573	0.02830530	6	0.3	680			0.5	518			1	420			5	31			10	34			25	5
2021-06-29	07:53:47	Lasair III	LasairIII_310C	117573	0.02831137	6	0.3	1223			0.5	911			1	674			5	56			10	41			25	8
2021-06-29	07:54:47	Lasair III	LasairIII_310C	117573	0.02831367	6	0.3	1427			0.5	997			1	713			5	68			10	36			25	8
2021-06-29	07:55:47	Lasair III	LasairIII_310C	117573	0.02830998	6	0.3	2106			0.5	1789			1	1249			5	89			10	90			25	11
2021-06-29	07:56:47	Lasair III	LasairIII_310C	117573	0.02831357	6	0.3	1906			0.5	1571			1	1121			5	109			10	63			25	12
2021-06-29	07:57:47	Lasair III	LasairIII_310C	117573	0.02830331	6	0.3	1849			0.5	1438			1	1136			5	106			10	72			25	12
2021-06-29	07:58:47	Lasair III	LasairIII_310C	117573	0.02830244	6	0.3	1783			0.5	1467			1	1141			5	97			10	86			25	22
2021-06-29	07:59:47	Lasair III	LasairIII_310C	117573	0.02830689	6	0.3	1467			0.5	909			1	700			5	70			10	62			25	10
2021-06-29	08:00:47	Lasair III	LasairIII_310C	117573	0.02830738	6	0.3	746			0.5	553			1	382			5	42			10	38			25	9
2021-06-29	08:01:47	Lasair III	LasairIII_310C	117573	0.02831005	6	0.3	664			0.5	517			1	346			5	43			10	30			25	4
2021-06-29	08:02:47	Lasair III	LasairIII_310C	117573	0.02831572	6	0.3	567			0.5	416			1	340			5	21			10	27			25	9
2021-06-29	08:03:47	Lasair III	LasairIII_310C	117573	0.02831355	6	0.3	1918			0.5	531			1	404			5	46			10	33			25	13
2021-06-29	08:04:47	Lasair III	LasairIII_310C	117573	0.02830971	6	0.3	1596			0.5	1153			1	862			5	72			10	95			25	17
2021-06-29	08:05:47	Lasair III	LasairIII_310C	117573	0.02830662	6	0.3	1742			0.5	1376			1	1183			5	119			10	84			25	21
2021-06-29	08:06:47	Lasair III	LasairIII_310C	117573	0.02831041	6	0.3	2389			0.5	1738			1	1466			5	195			10	174			25	50
2021-06-29	08:07:47	Lasair III	LasairIII_310C	117573	0.02830818	6	0.3	1655			0.5	1266			1	966			5	119			10	87			25	27
2021-06-29	08:08:47	Lasair III	LasairIII_310C	117573	0.02831029	6	0.3	1403			0.5	997			1	869			5	108			10	81			25	14
2021-06-29	08:09:47	Lasair III	LasairIII_310C	117573	0.02830839	6	0.3	821			0.5	611			1	571			5	67			10	42			25	15
2021-06-29	08:10:47	Lasair III	LasairIII_310C	117573	0.02830740	6	0.3	1245			0.5	953			1	866			5	135			10	94			25	20
2021-06-29	08:11:47	Lasair III	LasairIII_310C	117573	0.02830909	6	0.3	1273			0.5	928			1	877			5	114			10	99			25	21
2021-06-29	08:12:47	Lasair III	LasairIII_310C	117573	0.02831203	6	0.3	1202			0.5	833			1	827			5	116			10	106			25	22
2021-06-29	08:13:47	Lasair III	LasairIII_310C	117573	0.02831228	6	0.3	1485			0.5	1157			1	981			5	115			10	95			25	20
2021-06-29	08:14:47	Lasair III	LasairIII_310C	117573	0.02831145	6	0.3	2281			0.5	1621			1	1477			5	174			10	129			25	23
2021-06-29	08:15:47	Lasair III	LasairIII_310C	117573	0.02831355	6	0.3	1784			0.5	1357			1	1123			5	116			10	112			25	17
2021-06-29	08:16:47	Lasair III	LasairIII_310C	117573	0.02831229	6	0.3	1949			0.5	1334			1	1094			5	133			10	64			25	17
2021-06-29	08:17:47	Lasair III	LasairIII_310C	117573	0.02831084	6	0.3	1705			0.5	1335			1	959			5	91			10	85			25	16
2021-06-29	08:18:47	Lasair III	LasairIII_310C	117573	0.02831101	6	0.3	3075			0.5	2110			1	1480			5	110			10	89			25	11
2021-06-29	08:19:47	Lasair III	LasairIII_310C	117573	0.02831494	6	0.3	2255			0.5	1666			1	1106			5	101			10	72			25	14
2021-06-29	08:20:47	Lasair III	LasairIII_310C	117573	0.02830752	6	0.3	1479			0.5	957			1	671			5	73			10	62			25	7
2021-06-29	08:21:47	Lasair III	LasairIII_310C	117573	0.02830897	6	0.3	988			0.5	689			1	491			5	28			10	16			25	3
2021-06-29	08:22:47	Lasair III	LasairIII_310C	117573	0.02830789	6	0.3	833			0.5	592			1	406			5	43			10	27			25	3
2021-06-29	08:23:47	Lasair III	LasairIII_310C	117573	0.02831303	6	0.3	987			0.5	676			1	447			5	47			10	33			25	8
2021-06-29	08:24:47	Lasair III	LasairIII_310C	117573	0.02831041	6	0.3	1114			0.5	782			1	534			5	43			10	25			25	6
2021-06-29	08:25:47	Lasair III	LasairIII_310C	117573	0.02830535	6	0.3	1343			0.5	1067			1	747			5	74			10	52			25	11
2021-06-29	08:26:47	Lasair III	LasairIII_310C	117573	0.02830996	6	0.3	1287			0.5	1021			1	708			5	68			10	42			25	7
2021-06-29	08:27:47	Lasair III	LasairIII_310C	117573	0.02830875	6	0.3	1664	1. pre-surgery		0.5	1195	1. pre-surgery		1	953	1. pre-surgery		5	115	1. pre-surgery		10	88	1. pre-surgery		25	8	1. pre-surgery
2021-06-29	08:28:47	Lasair III	LasairIII_310C	117573	0.02831785	6	0.3	947	Mean	955.902	0.5	736	Mean	702.22	1	555	Mean	545.366	5	57	Mean	55.2195	10	34	Mean	45.2317	25	6	Mean	8.65854
2021-06-29	08:29:47	Lasair III	LasairIII_310C	117573	0.02831582	6	0.3	1306	StabW	721.734	0.5	1003	StabW	556.64	1	910	StabW	429.883	5	79	StabW	45.3951	10	50	StabW	35.8	25	14	StabW	8.22405
2021-06-29	08:30:47	Lasair III	LasairIII_310C	117573	0.02831047	6	0.3	1185	Min	47	0.5	897	Min	27	1	628	Min	33	5	56	Min	2	10	54	Min	1	25	6	Min	0
2021-06-29	08:31:47	Lasair III	LasairIII_310C	117573	0.02831271	6	0.3	1337	Max	3075	0.5	1070	Max	2110	1	829	Max	1480	5	72	Max	195	10	41	Max	174	25	16	Max	50
2021-06-29	08:32:47	Lasair III	LasairIII_310C	117573	0.02831355	6	0.3	874			0.5	642			1	485			5	37			10	32			25	7
2021-06-29	08:33:47	Lasair III	LasairIII_310C	117573	0.02831378	6	0.3	1998			0.5	891			1	433			5	32			10	28			25	3
2021-06-29	08:34:47	Lasair III	LasairIII_310C	117573	0.02831423	6	0.3	5788			0.5	2093			1	790			5	31			10	21			25	7
2021-06-29	08:35:47	Lasair III	LasairIII_310C	117573	0.02831251	6	0.3	3656			0.5	1232			1	505			5	30			10	23			25	1
2021-06-29	08:36:47	Lasair III	LasairIII_310C	117573	0.02831260	6	0.3	3212			0.5	1185			1	529			5	20			10	22			25	5
2021-06-29	08:37:47	Lasair III	LasairIII_310C	117573	0.02831001	6	0.3	6836			0.5	1564			1	631			5	34			10	29			25	10
2021-06-29	08:38:47	Lasair III	LasairIII_310C	117573	0.02830371	6	0.3	28034			0.5	3604			1	938			5	24			10	16			25	3
2021-06-29	08:39:47	Lasair III	LasairIII_310C	117573	0.02831247	6	0.3	12939			0.5	1856			1	525			5	22			10	12			25	2
2021-06-29	08:40:47	Lasair III	LasairIII_310C	117573	0.02831359	6	0.3	7990			0.5	1176			1	378			5	9			10	11			25	4
2021-06-29	08:41:47	Lasair III	LasairIII_310C	117573	0.02831129	6	0.3	4704			0.5	872			1	393			5	33			10	25			25	5
2021-06-29	08:42:47	Lasair III	LasairIII_310C	117573	0.02830970	6	0.3	3793			0.5	1002			1	574			5	43			10	32			25	12
2021-06-29	08:43:47	Lasair III	LasairIII_310C	117573	0.02831415	6	0.3	3232			0.5	1024			1	583			5	56			10	41			25	7
2021-06-29	08:44:47	Lasair III	LasairIII_310C	117573	0.02830643	6	0.3	2778			0.5	928			1	601			5	56			10	60			25	7
2021-06-29	08:45:47	Lasair III	LasairIII_310C	117573	0.02831466	6	0.3	1819			0.5	721			1	448			5	29			10	36			25	11
2021-06-29	08:46:47	Lasair III	LasairIII_310C	117573	0.02830768	6	0.3	1486			0.5	605			1	371			5	30			10	29			25	4
2021-06-29	08:47:47	Lasair III	LasairIII_310C	117573	0.02830835	6	0.3	1112			0.5	423			1	265			5	27			10	22			25	1
2021-06-29	08:48:47	Lasair III	LasairIII_310C	117573	0.02830550	6	0.3	834			0.5	313			1	228			5	22			10	14			25	2
2021-06-29	08:49:47	Lasair III	LasairIII_310C	117573	0.02831036	6	0.3	1384			0.5	579			1	323			5	24			10	9			25	3
2021-06-29	08:50:47	Lasair III	LasairIII_310C	117573	0.02831518	6	0.3	1268			0.5	660			1	419			5	26			10	47			25	4
2021-06-29	08:51:47	Lasair III	LasairIII_310C	117573	0.02831270	6	0.3	867			0.5	377			1	214			5	20			10	15			25	3
2021-06-29	08:52:47	Lasair III	LasairIII_310C	117573	0.02830411	6	0.3	900			0.5	508			1	292			5	38			10	15			25	5
2021-06-29	08:53:47	Lasair III	LasairIII_310C	117573	0.02831513	6	0.3	1133			0.5	577			1	346			5	29			10	30			25	5
2021-06-29	08:54:47	Lasair III	LasairIII_310C	117573	0.02830906	6	0.3	2088			0.5	759			1	392			5	25			10	15			25	2
2021-06-29	08:55:47	Lasair III	LasairIII_310C	117573	0.02831015	6	0.3	2526			0.5	741			1	408			5	39			10	32			25	11
2021-06-29	08:56:47	Lasair III	LasairIII_310C	117573	0.02831197	6	0.3	2612			0.5	1160			1	734			5	42			10	25			25	1
2021-06-29	08:57:47	Lasair III	LasairIII_310C	117573	0.02831205	6	0.3	1742			0.5	623			1	339			5	31			10	23			25	4
2021-06-29	08:58:47	Lasair III	LasairIII_310C	117573	0.02831594	6	0.3	1508			0.5	553			1	313			5	40			10	12			25	3
2021-06-29	08:59:47	Lasair III	LasairIII_310C	117573	0.02831617	6	0.3	1264			0.5	447			1	327			5	25			10	15			25	5
2021-06-29	09:00:47	Lasair III	LasairIII_310C	117573	0.02831448	6	0.3	3443			0.5	936			1	440			5	30			10	15			25	1
2021-06-29	09:01:47	Lasair III	LasairIII_310C	117573	0.02830949	6	0.3	5601			0.5	1195			1	382			5	27			10	26			25	2
2021-06-29	09:02:47	Lasair III	LasairIII_310C	117573	0.02830953	6	0.3	3406			0.5	843			1	330			5	29			10	23			25	3
2021-06-29	09:03:47	Lasair III	LasairIII_310C	117573	0.02831074	6	0.3	2271			0.5	685			1	332			5	30			10	21			25	9
2021-06-29	09:04:47	Lasair III	LasairIII_310C	117573	0.02831132	6	0.3	1842			0.5	614			1	282			5	21			10	32			25	4
2021-06-29	09:05:47	Lasair III	LasairIII_310C	117573	0.02831663	6	0.3	1467			0.5	507			1	226			5	7			10	10			25	1
2021-06-29	09:06:47	Lasair III	LasairIII_310C	117573	0.02831855	6	0.3	1468			0.5	542			1	258			5	31			10	18			25	7
2021-06-29	09:07:47	Lasair III	LasairIII_310C	117573	0.02831157	6	0.3	1345			0.5	616			1	322			5	23			10	19			25	0
2021-06-29	09:08:47	Lasair III	LasairIII_310C	117573	0.02830522	6	0.3	1244			0.5	688			1	356			5	47			10	32			25	3
2021-06-29	09:09:47	Lasair III	LasairIII_310C	117573	0.02831516	6	0.3	1456			0.5	896			1	560			5	77			10	44			25	3
2021-06-29	09:10:47	Lasair III	LasairIII_310C	117573	0.02831478	6	0.3	189502			0.5	11292			1	1094			5	56			10	43			25	1
2021-06-29	09:11:47	Lasair III	LasairIII_310C	117573	0.02831026	6	0.3	1958403			0.5	262716			1	10166			5	47			10	17			25	2
2021-06-29	09:12:47	Lasair III	LasairIII_310C	117573	0.02831481	6	0.3	1565768			0.5	117302			1	6248			5	44			10	27			25	1
2021-06-29	09:13:47	Lasair III	LasairIII_310C	117573	0.02830941	6	0.3	1388268			0.5	97459			1	5812			5	44			10	21			25	3
2021-06-29	09:14:47	Lasair III	LasairIII_310C	117573	0.02831009	6	0.3	1169430			0.5	75134			1	5074			5	70			10	26			25	1
2021-06-29	09:15:47	Lasair III	LasairIII_310C	117573	0.02830843	6	0.3	966286			0.5	60137			1	4647			5	66			10	23			25	4
2021-06-29	09:16:47	Lasair III	LasairIII_310C	117573	0.02830970	6	0.3	721133			0.5	41903			1	3357			5	37			10	16			25	4
2021-06-29	09:17:47	Lasair III	LasairIII_310C	117573	0.02830713	6	0.3	551655			0.5	31104			1	2647			5	21			10	12			25	1
2021-06-29	09:18:47	Lasair III	LasairIII_310C	117573	0.02831076	6	0.3	444110			0.5	24471			1	2274			5	38			10	10			25	2
2021-06-29	09:19:47	Lasair III	LasairIII_310C	117573	0.02831241	6	0.3	339733			0.5	18724			1	1853			5	43			10	23			25	7
2021-06-29	09:20:47	Lasair III	LasairIII_310C	117573	0.02830459	6	0.3	220054			0.5	11862			1	1234			5	24			10	16			25	4
2021-06-29	09:21:47	Lasair III	LasairIII_310C	117573	0.02830903	6	0.3	156408			0.5	8606			1	1168			5	37			10	26			25	5
2021-06-29	09:22:47	Lasair III	LasairIII_310C	117573	0.02831300	6	0.3	105295			0.5	6114			1	1096			5	72			10	68			25	8
2021-06-29	09:23:47	Lasair III	LasairIII_310C	117573	0.02830615	6	0.3	74970			0.5	4360			1	870			5	50			10	48			25	7
2021-06-29	09:24:47	Lasair III	LasairIII_310C	117573	0.02830825	6	0.3	55725			0.5	3238			1	706			5	56			10	48			25	5
2021-06-29	09:25:47	Lasair III	LasairIII_310C	117573	0.02831000	6	0.3	41369			0.5	2621			1	747			5	67			10	68			25	4
2021-06-29	09:26:47	Lasair III	LasairIII_310C	117573	0.02830961	6	0.3	28076			0.5	2089			1	673			5	42			10	47			25	5
2021-06-29	09:27:47	Lasair III	LasairIII_310C	117573	0.02830729	6	0.3	21806			0.5	1936			1	964			5	80			10	68			25	4
2021-06-29	09:28:47	Lasair III	LasairIII_310C	117573	0.02830977	6	0.3	16138			0.5	1606			1	744			5	71			10	38			25	5
2021-06-29	09:29:47	Lasair III	LasairIII_310C	117573	0.02831446	6	0.3	10756			0.5	1099			1	557			5	43			10	30			25	5
2021-06-29	09:30:47	Lasair III	LasairIII_310C	117573	0.02830562	6	0.3	7892			0.5	966			1	533			5	49			10	35			25	4
2021-06-29	09:31:47	Lasair III	LasairIII_310C	117573	0.02830909	6	0.3	6220			0.5	1054			1	717			5	63			10	43			25	5
2021-06-29	09:32:47	Lasair III	LasairIII_310C	117573	0.02831155	6	0.3	5463			0.5	1206			1	912			5	82			10	57			25	15
2021-06-29	09:33:47	Lasair III	LasairIII_310C	117573	0.02830972	6	0.3	4619			0.5	1427			1	1033			5	88			10	66			25	21
2021-06-29	09:34:47	Lasair III	LasairIII_310C	117573	0.02831148	6	0.3	3944			0.5	1495			1	1049			5	106			10	67			25	12
2021-06-29	09:35:47	Lasair III	LasairIII_310C	117573	0.02831038	6	0.3	8284			0.5	2540			1	1282			5	103			10	68			25	12
2021-06-29	09:36:47	Lasair III	LasairIII_310C	117573	0.02831652	6	0.3	10338			0.5	2670			1	983			5	73			10	58			25	12
2021-06-29	09:37:47	Lasair III	LasairIII_310C	117573	0.02831314	6	0.3	7716			0.5	2091			1	947			5	67			10	53			25	7
2021-06-29	09:38:47	Lasair III	LasairIII_310C	117573	0.02831469	6	0.3	5680			0.5	1737			1	792			5	61			10	64			25	11
2021-06-29	09:39:47	Lasair III	LasairIII_310C	117573	0.02831116	6	0.3	3677	2. during surgery		0.5	1226	2. during surgery		1	592	2. during surgery		5	58	2. during surgery		10	53	2. during surgery		25	5	2. during surgery
2021-06-29	09:40:47	Lasair III	LasairIII_310C	117573	0.02830810	6	0.3	2673	Mean	142076	0.5	952	Mean	11643.6	1	599	Mean	1101.46	5	58	Mean	44.1944	10	41	Mean	32.9583	25	12	Mean	5.47222
2021-06-29	09:41:47	Lasair III	LasairIII_310C	117573	0.02831516	6	0.3	2415	StabW	381489	0.5	1009	StabW	36762.8	1	617	StabW	1635.35	5	72	StabW	21.1738	10	65	StabW	17.7878	25	20	StabW	4.23258
2021-06-29	09:42:47	Lasair III	LasairIII_310C	117573	0.02831114	6	0.3	2043	Min	834	0.5	811	Min	313	1	525	Min	214	5	48	Min	7	10	60	Min	9	25	6	Min	0
2021-06-29	09:43:47	Lasair III	LasairIII_310C	117573	0.02831363	6	0.3	1708	Max	1958403	0.5	742	Max	262716	1	521	Max	10166	5	50	Max	106	10	37	Max	68	25	4	Max	21
2021-06-29	09:44:47	Lasair III	LasairIII_310C	117573	0.02831043	6	0.3	1792			0.5	972			1	692			5	80			10	61			25	8
2021-06-29	09:45:47	Lasair III	LasairIII_310C	117573	0.02831666	6	0.3	1712			0.5	887			1	568			5	64			10	52			25	7
2021-06-29	09:46:47	Lasair III	LasairIII_310C	117573	0.02831389	6	0.3	1245			0.5	670			1	455			5	40			10	40			25	3
2021-06-29	09:47:47	Lasair III	LasairIII_310C	117573	0.02831292	6	0.3	1373			0.5	830			1	692			5	87			10	63			25	7
2021-06-29	09:48:47	Lasair III	LasairIII_310C	117573	0.02831036	6	0.3	1899			0.5	1334			1	961			5	123			10	90			25	25
2021-06-29	09:49:47	Lasair III	LasairIII_310C	117573	0.02831294	6	0.3	946			0.5	587			1	497			5	53			10	47			25	9
2021-06-29	09:50:47	Lasair III	LasairIII_310C	117573	0.02831689	6	0.3	1058			0.5	708			1	454			5	55			10	47			25	11
2021-06-29	09:51:47	Lasair III	LasairIII_310C	117573	0.02830541	6	0.3	1439			0.5	1070			1	809			5	85			10	53			25	11
2021-06-29	09:52:47	Lasair III	LasairIII_310C	117573	0.02831357	6	0.3	2809			0.5	1833			1	1275			5	141			10	100			25	13
2021-06-29	09:53:47	Lasair III	LasairIII_310C	117573	0.02830932	6	0.3	4409			0.5	2858			1	1949			5	199			10	142			25	23
2021-06-29	09:54:47	Lasair III	LasairIII_310C	117573	0.02830794	6	0.3	4955			0.5	2985			1	1996			5	214			10	130			25	30
2021-06-29	09:55:47	Lasair III	LasairIII_310C	117573	0.02831740	6	0.3	5126			0.5	3291			1	2441			5	230			10	228			25	47
2021-06-29	09:56:47	Lasair III	LasairIII_310C	117573	0.02831047	6	0.3	5156	3.post-surgery		0.5	3306	3.post-surgery		1	2671	3.post-surgery		5	322	3.post-surgery		10	287	3.post-surgery		25	36	3.post-surgery
2021-06-29	09:57:47	Lasair III	LasairIII_310C	117573	0.02830786	6	0.3	3504	Mean	3019.65	0.5	2098	Mean	1775.82	1	1694	Mean	1301.76	5	180	Mean	139.588	10	133	Mean	109.588	25	14	Mean	17.8824
2021-06-29	09:58:47	Lasair III	LasairIII_310C	117573	0.02831302	6	0.3	3978	StabW	1685.15	0.5	2371	StabW	965.097	1	1688	StabW	722.646	5	157	StabW	77.1306	10	121	StabW	67.7081	25	15	StabW	11.7786
2021-06-29	09:59:47	Lasair III	LasairIII_310C	117573	0.02831714	6	0.3	4259	Min	946	0.5	2095	Min	587	1	1743	Min	454	5	192	Min	40	10	146	Min	40	25	22	Min	3
2021-06-29	10:00:47	Lasair III	LasairIII_310C	117573	0.02830819	6	0.3	5674	Max	5674	0.5	2294	Max	3306	1	1545	Max	2671	5	151	Max	322	10	123	Max	287	25	23	Max	47
2021-06-29	10:01:47	Lasair III	LasairIII_310C	117573	0.02830736	6	0.3	5035			0.5	2099			1	1470			5	145			10	125			25	11
2021-06-29	10:02:47	Lasair III	LasairIII_310C	117573	0.02830920	6	0.3	3835			0.5	1834			1	1454			5	137			10	122			25	11
2021-06-29	10:03:47	Lasair III	LasairIII_310C	117573	0.02831375	6	0.3	3556			0.5	1881			1	1385			5	155			10	120			25	24
2021-06-29	10:04:47	Lasair III	LasairIII_310C	117573	0.02830981	6	0.3	3065			0.5	1658			1	1325			5	127			10	118			25	12
2021-06-29	10:05:47	Lasair III	LasairIII_310C	117573	0.02831098	6	0.3	2933			0.5	1622			1	1185			5	134			10	97			25	9
2021-06-29	10:06:47	Lasair III	LasairIII_310C	117573	0.02831092	6	0.3	3666			0.5	1985			1	1588			5	140			10	115			25	20
2021-06-29	10:07:47	Lasair III	LasairIII_310C	117573	0.02831727	6	0.3	7225			0.5	2475			1	1929			5	202			10	194			25	39
2021-06-29	10:08:47	Lasair III	LasairIII_310C	117573	0.02831001	6	0.3	4057			0.5	1796			1	1443			5	147			10	121			25	23
2021-06-29	10:09:47	Lasair III	LasairIII_310C	117573	0.02830944	6	0.3	2904			0.5	1570			1	1272			5	125			10	84			25	17
2021-06-29	10:10:47	Lasair III	LasairIII_310C	117573	0.02831011	6	0.3	2827			0.5	1593			1	1385			5	94			10	92			25	20
2021-06-29	10:11:47	Lasair III	LasairIII_310C	117573	0.02830629	6	0.3	2826			0.5	1686			1	1358			5	104			10	119			25	21
2021-06-29	10:12:47	Lasair III	LasairIII_310C	117573	0.02831052	6	0.3	2165			0.5	1257			1	1105			5	84			10	104			25	16
2021-06-29	10:13:47	Lasair III	LasairIII_310C	117573	0.02831315	6	0.3	2364			0.5	1144			1	951			5	95			10	82			25	14
2021-06-29	10:14:47	Lasair III	LasairIII_310C	117573	0.02830836	6	0.3	3303			0.5	1451			1	906			5	74			10	77			25	10
2021-06-29	10:15:47	Lasair III	LasairIII_310C	117573	0.02831194	6	0.3	3674			0.5	1474			1	810			5	58			10	48			25	12
2021-06-29	10:16:47	Lasair III	LasairIII_310C	117573	0.02830937	6	0.3	4306			0.5	1374			1	744			5	46			10	50			25	7
2021-06-29	10:17:47	Lasair III	LasairIII_310C	117573	0.02830786	6	0.3	3197			0.5	1027			1	551			5	45			10	28			25	3
2021-06-29	10:18:47	Lasair III	LasairIII_310C	117573	0.02830809	6	0.3	3527			0.5	1258			1	653			5	46			10	37			25	5
2021-06-29	10:19:47	Lasair III	LasairIII_310C	117573	0.02831550	6	0.3	3650			0.5	1310			1	752			5	81			10	61			25	12
2021-06-29	10:20:47	Lasair III	LasairIII_310C	117573	0.02831451	6	0.3	2871			0.5	999			1	637			5	48			10	43			25	10
2021-06-29	10:21:47	Lasair III	LasairIII_310C	117573	0.02830607	6	0.3	2809			0.5	1048			1	542			5	57			10	43			25	3
2021-06-29	10:22:47	Lasair III	LasairIII_310C	117573	0.02831361	6	0.3	3253			0.5	1185			1	777			5	87			10	80			25	13
2021-06-29	10:23:47	Lasair III	LasairIII_310C	117573	0.02831458	6	0.3	2596			0.5	941			1	671			5	73			10	70			25	11
2021-06-29	10:24:47	Lasair III	LasairIII_310C	117573	0.02830957	6	0.3	2581			0.5	1028			1	694			5	75			10	74			25	12
2021-06-29	10:25:47	Lasair III	LasairIII_310C	117573	0.02830699	6	0.3	3126			0.5	985			1	753			5	83			10	67			25	10
2021-06-29	10:26:47	Lasair III	LasairIII_310C	117573	0.02830732	6	0.3	2385			0.5	896			1	651			5	63			10	64			25	13
2021-06-29	10:27:47	Lasair III	LasairIII_310C	117573	0.02830531	6	0.3	1963			0.5	851			1	653			5	51			10	51			25	9
2021-06-29	10:28:47	Lasair III	LasairIII_310C	117573	0.02831519	6	0.3	1704			0.5	721			1	567			5	59			10	52			25	3
2021-06-29	10:29:47	Lasair III	LasairIII_310C	117573	0.02831306	6	0.3	1422			0.5	638			1	500			5	46			10	33			25	6
2021-06-29	10:30:47	Lasair III	LasairIII_310C	117573	0.02830713	6	0.3	1351			0.5	654			1	556			5	87			10	33			25	9
2021-06-29	10:31:47	Lasair III	LasairIII_310C	117573	0.02831116	6	0.3	1567			0.5	812			1	770			5	91			10	88			25	12
2021-06-29	10:32:47	Lasair III	LasairIII_310C	117573	0.02830769	6	0.3	1690			0.5	928			1	853			5	88			10	98			25	20
2021-06-29	10:33:47	Lasair III	LasairIII_310C	117573	0.02830616	6	0.3	1135			0.5	653			1	614			5	69			10	70			25	6
2021-06-29	10:34:47	Lasair III	LasairIII_310C	117573	0.02830429	6	0.3	1171			0.5	629			1	503			5	78			10	45			25	9
2021-06-29	10:35:47	Lasair III	LasairIII_310C	117573	0.02831629	6	0.3	1073	7.transport		0.5	528	7.transport		1	498	7.transport		5	53	7.transport		10	44	7.transport		25	6	7.transport
2021-06-29	10:36:47	Lasair III	LasairIII_310C	117573	0.02831294	6	0.3	1197	Mean	2765.74	0.5	668	Mean	1207.1	1	555	Mean	900.897	5	72	Mean	88.0769	10	50	Mean	76.8205	25	10	Mean	12.9744
2021-06-29	10:37:47	Lasair III	LasairIII_310C	117573	0.02830603	6	0.3	1360	StabW	1222.43	0.5	542	StabW	481.937	1	468	StabW	377.21	5	53	StabW	37.0102	10	34	StabW	35.2636	25	5	StabW	7.65536
2021-06-29	10:38:47	Lasair III	LasairIII_310C	117573	0.02830230	6	0.3	2280	Min	1073	0.5	899	Min	528	1	792	Min	468	5	80	Min	45	10	73	Min	28	25	27	Min	3
2021-06-29	10:39:47	Lasair III	LasairIII_310C	117573	0.02831437	6	0.3	2215	Max	7225	0.5	978	Max	2475	1	815	Max	1929	5	83	Max	202	10	90	Max	194	25	26	Max	39
2021-06-29	10:40:47	Lasair III	LasairIII_310C	117573	0.02830415	6	0.3	12318			0.5	2783			1	771			5	19			10	29			25	3
2021-06-29	10:41:47	Lasair III	LasairIII_310C	117573	0.02831062	6	0.3	12945			0.5	2266			1	532			5	10			10	9			25	1
2021-06-29	10:42:47	Lasair III	LasairIII_310C	117573	0.02830795	6	0.3	12889			0.5	2033			1	474			5	20			10	18			25	0
2021-06-29	10:43:47	Lasair III	LasairIII_310C	117573	0.02830154	6	0.3	12667			0.5	1860			1	467			5	23			10	15			25	4
2021-06-29	10:44:47	Lasair III	LasairIII_310C	117573	0.02831003	6	0.3	12503			0.5	1678			1	427			5	24			10	17			25	2
2021-06-29	10:45:47	Lasair III	LasairIII_310C	117573	0.02830503	6	0.3	9797			0.5	1325			1	390			5	15			10	11			25	2
2021-06-29	10:46:47	Lasair III	LasairIII_310C	117573	0.02830186	6	0.3	7206			0.5	1034			1	315			5	14			10	20			25	2
2021-06-29	10:47:47	Lasair III	LasairIII_310C	117573	0.02830120	6	0.3	6319			0.5	935			1	302			5	17			10	22			25	5
2021-06-29	10:48:47	Lasair III	LasairIII_310C	117573	0.02829966	6	0.3	5509			0.5	854			1	316			5	27			10	23			25	2
2021-06-29	10:49:47	Lasair III	LasairIII_310C	117573	0.02830239	6	0.3	5329			0.5	869			1	319			5	32			10	16			25	6
2021-06-29	10:50:47	Lasair III	LasairIII_310C	117573	0.02830669	6	0.3	6740			0.5	979			1	362			5	40			10	31			25	3
2021-06-29	10:51:47	Lasair III	LasairIII_310C	117573	0.02831068	6	0.3	9130			0.5	1046			1	312			5	17			10	19			25	2
2021-06-29	10:52:47	Lasair III	LasairIII_310C	117573	0.02830743	6	0.3	9452			0.5	1092			1	346			5	25			10	19			25	6
2021-06-29	10:53:47	Lasair III	LasairIII_310C	117573	0.02830845	6	0.3	6497			0.5	1292			1	623			5	52			10	55			25	11
2021-06-29	10:54:47	Lasair III	LasairIII_310C	117573	0.02830955	6	0.3	1613			0.5	963			1	1047			5	138			10	153			25	22
2021-06-29	10:55:47	Lasair III	LasairIII_310C	117573	0.02831348	6	0.3	2559			0.5	1736			1	1593			5	201			10	203			25	33
2021-06-29	10:56:47	Lasair III	LasairIII_310C	117573	0.02831474	6	0.3	3400			0.5	2148			1	2198			5	240			10	257			25	63
2021-06-29	10:57:47	Lasair III	LasairIII_310C	117573	0.02830942	6	0.3	3253			0.5	1872			1	1673			5	191			10	219			25	26
2021-06-29	10:58:47	Lasair III	LasairIII_310C	117573	0.02830741	6	0.3	3328			0.5	1818			1	1594			5	168			10	198			25	32
2021-06-29	10:59:47	Lasair III	LasairIII_310C	117573	0.02830802	6	0.3	3493			0.5	2022			1	1840			5	184			10	173			25	29
2021-06-29	11:00:47	Lasair III	LasairIII_310C	117573	0.02830468	6	0.3	3093			0.5	1749			1	1548			5	173			10	163			25	15
2021-06-29	11:01:47	Lasair III	LasairIII_310C	117573	0.02830394	6	0.3	3400			0.5	1903			1	1638			5	195			10	230			25	42
2021-06-29	11:02:47	Lasair III	LasairIII_310C	117573	0.02831163	6	0.3	2555			0.5	1429			1	1300			5	150			10	143			25	25
2021-06-29	11:03:47	Lasair III	LasairIII_310C	117573	0.02831305	6	0.3	2113			0.5	1172			1	999			5	140			10	128			25	14
2021-06-29	11:04:47	Lasair III	LasairIII_310C	117573	0.02830973	6	0.3	3358			0.5	1514			1	1429			5	145			10	152			25	37
2021-06-29	11:05:47	Lasair III	LasairIII_310C	117573	0.02830417	6	0.3	4789			0.5	1978			1	1753			5	178			10	225			25	42
2021-06-29	11:06:47	Lasair III	LasairIII_310C	117573	0.02831194	6	0.3	4733			0.5	2661			1	2667			5	311			10	300			25	41
2021-06-29	11:07:47	Lasair III	LasairIII_310C	117573	0.02831044	6	0.3	12234			0.5	3069			1	1353			5	113			10	108			25	19
2021-06-29	11:08:47	Lasair III	LasairIII_310C	117573	0.02829958	6	0.3	7256			0.5	1283			1	390			5	29			10	38			25	3
2021-06-29	11:09:47	Lasair III	LasairIII_310C	117573	0.02830337	6	0.3	6415			0.5	1155			1	402			5	26			10	45			25	8
2021-06-29	11:10:47	Lasair III	LasairIII_310C	117573	0.02830691	6	0.3	6154			0.5	1009			1	372			5	20			10	33			25	2
2021-06-29	11:11:47	Lasair III	LasairIII_310C	117573	0.02830853	6	0.3	5828			0.5	907			1	345			5	27			10	35			25	9
2021-06-29	11:12:47	Lasair III	LasairIII_310C	117573	0.02830946	6	0.3	5608			0.5	823			1	315			5	24			10	21			25	6
2021-06-29	11:13:47	Lasair III	LasairIII_310C	117573	0.02830960	6	0.3	5373			0.5	688			1	274			5	27			10	20			25	5
2021-06-29	11:14:47	Lasair III	LasairIII_310C	117573	0.02830879	6	0.3	5380			0.5	675			1	250			5	19			10	16			25	2
2021-06-29	11:15:47	Lasair III	LasairIII_310C	117573	0.02831327	6	0.3	5263			0.5	672			1	284			5	27			10	23			25	2
2021-06-29	11:16:47	Lasair III	LasairIII_310C	117573	0.02831061	6	0.3	5345			0.5	695			1	295			5	29			10	46			25	10
2021-06-29	11:17:47	Lasair III	LasairIII_310C	117573	0.02831263	6	0.3	6100			0.5	647			1	275			5	29			10	40			25	10
2021-06-29	11:18:47	Lasair III	LasairIII_310C	117573	0.02830826	6	0.3	8190			0.5	579			1	209			5	22			10	27			25	6
2021-06-29	11:19:47	Lasair III	LasairIII_310C	117573	0.02830356	6	0.3	7390			0.5	540			1	198			5	27			10	24			25	1
2021-06-29	11:20:47	Lasair III	LasairIII_310C	117573	0.02830455	6	0.3	7276			0.5	532			1	194			5	21			10	14			25	2
2021-06-29	11:21:47	Lasair III	LasairIII_310C	117573	0.02830542	6	0.3	7468			0.5	530			1	154			5	17			10	15			25	4
2021-06-29	11:22:47	Lasair III	LasairIII_310C	117573	0.02830444	6	0.3	7312			0.5	422			1	142			5	15			10	4			25	2
2021-06-29	11:23:47	Lasair III	LasairIII_310C	117573	0.02831460	6	0.3	7865			0.5	428			1	157			5	16			10	22			25	4
2021-06-29	11:24:47	Lasair III	LasairIII_310C	117573	0.02831279	6	0.3	7495			0.5	360			1	134			5	13			10	14			25	0
2021-06-29	11:25:47	Lasair III	LasairIII_310C	117573	0.02830580	6	0.3	7341			0.5	366			1	134			5	13			10	13			25	2
2021-06-29	11:26:47	Lasair III	LasairIII_310C	117573	0.02831108	6	0.3	7785			0.5	526			1	200			5	18			10	22			25	6
2021-06-29	11:27:47	Lasair III	LasairIII_310C	117573	0.02831319	6	0.3	8239			0.5	797			1	272			5	19			10	25			25	3
2021-06-29	11:28:47	Lasair III	LasairIII_310C	117573	0.02831007	6	0.3	7813			0.5	799			1	279			5	11			10	12			25	0
2021-06-29	11:29:47	Lasair III	LasairIII_310C	117573	0.02830578	6	0.3	6977			0.5	895			1	428			5	44			10	49			25	9
2021-06-29	11:30:47	Lasair III	LasairIII_310C	117573	0.02830435	6	0.3	7127			0.5	978			1	437			5	25			10	24			25	4
2021-06-29	11:31:47	Lasair III	LasairIII_310C	117573	0.02830573	6	0.3	9259			0.5	1655			1	574			5	36			10	21			25	6
2021-06-29	11:32:47	Lasair III	LasairIII_310C	117573	0.02831051	6	0.3	12903			0.5	2742			1	918			5	24			10	25			25	6
2021-06-29	11:33:47	Lasair III	LasairIII_310C	117573	0.02831306	6	0.3	14511			0.5	3451			1	1089			5	28			10	21			25	3
2021-06-29	11:34:47	Lasair III	LasairIII_310C	117573	0.02831629	6	0.3	14604			0.5	3672			1	1063			5	28			10	10			25	4
2021-06-29	11:35:47	Lasair III	LasairIII_310C	117573	0.02831358	6	0.3	14743			0.5	3498			1	1059			5	19			10	18			25	4
2021-06-29	11:36:47	Lasair III	LasairIII_310C	117573	0.02831583	6	0.3	14099			0.5	3103			1	941			5	26			10	15			25	2
2021-06-29	11:37:47	Lasair III	LasairIII_310C	117573	0.02830351	6	0.3	14230			0.5	3165			1	812			5	15			10	9			25	3
2021-06-29	11:38:47	Lasair III	LasairIII_310C	117573	0.02830449	6	0.3	12057			0.5	2577			1	694			5	23			10	26			25	4
2021-06-29	11:39:47	Lasair III	LasairIII_310C	117573	0.02831225	6	0.3	11331	6. storage		0.5	2152	6. storage		1	593	6. storage		5	14	6. storage		10	12	6. storage		25	3	6. storage
2021-06-29	11:40:47	Lasair III	LasairIII_310C	117573	0.02831345	6	0.3	12168	Mean	8874.6	0.5	2185	Mean	1811.27	1	551	Mean	762.635	5	15	Mean	59	10	17	Mean	60.5556	25	3	Mean	10.3492
2021-06-29	11:41:47	Lasair III	LasairIII_310C	117573	0.02831394	6	0.3	10739	StabW	9576.42	0.5	1932	StabW	2680.23	1	511	StabW	750.478	5	16	StabW	70.2084	10	30	StabW	74.5108	25	11	StabW	13.1495
2021-06-29	11:42:47	Lasair III	LasairIII_310C	117573	0.02831530	6	0.3	78234	Min	1613	0.5	21592	Min	360	1	4513	Min	134	5	93	Min	10	10	73	Min	4	25	14	Min	0
									Max	78234			Max	21592			Max	4513			Max	311			Max	300			Max	63
2021-06-29	11:43:47	Lasair III	LasairIII_310C	117573	0.02830935	6	0.3	171414			0.5	46046			1	8553			5	108			10	88			25	23
2021-06-29	11:44:47	Lasair III	LasairIII_310C	117573	0.02830951	6	0.3	147635			0.5	37972			1	6595			5	102			10	89			25	11
2021-06-29	11:45:47	Lasair III	LasairIII_310C	117573	0.02830624	6	0.3	164108			0.5	45917			1	8874			5	110			10	58			25	8
2021-06-29	11:46:47	Lasair III	LasairIII_310C	117573	0.02830982	6	0.3	381863			0.5	148180			1	38194			5	322			10	61			25	7
2021-06-29	11:47:47	Lasair III	LasairIII_310C	117573	0.02831755	6	0.3	432809			0.5	175781			1	50732			5	688			10	133			25	15
2021-06-29	11:48:47	Lasair III	LasairIII_310C	117573	0.02830894	6	0.3	420323			0.5	168147			1	47308			5	591			10	107			25	6
2021-06-29	11:49:47	Lasair III	LasairIII_310C	117573	0.02830878	6	0.3	357309			0.5	132429			1	36372			5	655			10	135			25	13
2021-06-29	11:50:47	Lasair III	LasairIII_310C	117573	0.02831323	6	0.3	308372			0.5	106800			1	25792			5	334			10	93			25	7
2021-06-29	11:51:47	Lasair III	LasairIII_310C	117573	0.02831077	6	0.3	293201			0.5	99912			1	24622			5	417			10	109			25	15
2021-06-29	11:52:47	Lasair III	LasairIII_310C	117573	0.02830785	6	0.3	292137			0.5	96283			1	22744			5	356			10	93			25	18
2021-06-29	11:53:47	Lasair III	LasairIII_310C	117573	0.02831000	6	0.3	269268			0.5	85361			1	19399			5	334			10	86			25	11
2021-06-29	11:54:47	Lasair III	LasairIII_310C	117573	0.02831059	6	0.3	239950			0.5	71697			1	14939			5	211			10	105			25	33
2021-06-29	11:55:47	Lasair III	LasairIII_310C	117573	0.02831296	6	0.3	203378			0.5	56844			1	10581			5	160			10	68			25	12
2021-06-29	11:56:47	Lasair III	LasairIII_310C	117573	0.02830606	6	0.3	176408			0.5	47234			1	8283			5	114			10	68			25	15
2021-06-29	11:57:47	Lasair III	LasairIII_310C	117573	0.02831420	6	0.3	164784			0.5	43329			1	7579			5	123			10	78			25	17
2021-06-29	11:58:47	Lasair III	LasairIII_310C	117573	0.02830823	6	0.3	147259	4. disinfection		0.5	36822	4. disinfection		1	6357	4. disinfection		5	102	4. disinfection		10	59	4. disinfection		25	14	4. disinfection
2021-06-29	11:59:47	Lasair III	LasairIII_310C	117573	0.02831311	6	0.3	130177	Mean	251968	0.5	31205	Mean	97023.4	1	5363	Mean	38973.2	5	68	Mean	894.55	10	56	Mean	171.25	25	5	Mean	14.6
2021-06-29	12:00:47	Lasair III	LasairIII_310C	117573	0.02831357	6	0.3	117145	StabW	118803	0.5	27235	StabW	97401.8	1	4822	StabW	92723	5	71	StabW	2845.96	10	58	StabW	388.356	25	9	StabW	9.30987
2021-06-29	12:01:47	Lasair III	LasairIII_310C	117573	0.02831266	6	0.3	110249	Min	110249	0.5	24941	Min	24941	1	4331	Min	4331	5	69	Min	68	10	63	Min	56	25	10	Min	5
2021-06-29	12:02:47	Lasair III	LasairIII_310C	117573	0.02831435	6	0.3	511562	Max	511562	0.5	458333	Max	458333	1	428025	Max	428025	5	12956	Max	12956	10	1818	Max	1818	25	43	Max	43
2021-06-29	12:03:47	Lasair III	LasairIII_310C	117573	0.02830851	6	0.3	697483			0.5	550593			1	413154			5	11126			10	1435			25	39
2021-06-29	12:04:47	Lasair III	LasairIII_310C	117573	0.02831242	6	0.3	613004			0.5	378353			1	211346			5	4204			10	563			25	29
2021-06-29	12:05:47	Lasair III	LasairIII_310C	117573	0.02830829	6	0.3	574897			0.5	336301			1	177380			5	3344			10	448			25	24
2021-06-29	12:06:47	Lasair III	LasairIII_310C	117573	0.02830911	6	0.3	407580			0.5	203942			1	95950			5	1754			10	271			25	33
2021-06-29	12:07:47	Lasair III	LasairIII_310C	117573	0.02831337	6	0.3	330014			0.5	150674			1	65451			5	1062			10	165			25	19
2021-06-29	12:08:47	Lasair III	LasairIII_310C	117573	0.02830993	6	0.3	260657			0.5	107792			1	43241			5	755			10	183			25	17
2021-06-29	12:09:47	Lasair III	LasairIII_310C	117573	0.02831236	6	0.3	234440			0.5	94174			1	35432			5	564			10	117			25	14
2021-06-29	12:10:47	Lasair III	LasairIII_310C	117573	0.02831344	6	0.3	233287			0.5	94167			1	34902			5	538			10	123			25	15
2021-06-29	12:11:47	Lasair III	LasairIII_310C	117573	0.02831083	6	0.3	287130			0.5	124466			1	49182			5	807			10	199			25	19
2021-06-29	12:12:47	Lasair III	LasairIII_310C	117573	0.02830901	6	0.3	300094			0.5	130008			1	51644			5	911			10	259			25	38
2021-06-29	12:13:47	Lasair III	LasairIII_310C	117573	0.02830651	6	0.3	300380			0.5	126371			1	48948			5	794			10	178			25	21
2021-06-29	12:14:47	Lasair III	LasairIII_310C	117573	0.02830640	6	0.3	267977			0.5	108679			1	39238			5	669			10	163			25	28
2021-06-29	12:15:47	Lasair III	LasairIII_310C	117573	0.02831315	6	0.3	244767			0.5	95468			1	33660			5	494			10	142			25	18
2021-06-29	12:16:47	Lasair III	LasairIII_310C	117573	0.02831356	6	0.3	215759			0.5	80333			1	26444			5	405			10	133			25	15
2021-06-29	12:17:47	Lasair III	LasairIII_310C	117573	0.02830477	6	0.3	181924			0.5	64323			1	20120			5	342			10	122			25	17
2021-06-29	12:18:47	Lasair III	LasairIII_310C	117573	0.02831944	6	0.3	293404			0.5	135751			1	60830			5	1307			10	243			25	21
2021-06-29	12:19:47	Lasair III	LasairIII_310C	117573	0.02831195	6	0.3	733093	5. packaging		0.5	523854	5. packaging		1	323302	5. packaging		5	8117	5. packaging		10	995	5. packaging		25	34	5. packaging
2021-06-29	12:20:47	Lasair III	LasairIII_310C	117573	0.02831369	6	0.3	757869	Mean	418216	0.5	546339	Mean	248590	1	331899	Mean	139409	5	8125	Mean	2988.95	10	1043	Mean	423.095	25	32	Mean	24.0476
2021-06-29	12:21:47	Lasair III	LasairIII_310C	117573	0.02831134	6	0.3	757766	StabW	211514	0.5	639528	StabW	196727	1	458094	StabW	143980	5	10089	StabW	3548.46	10	1221	StabW	412.902	25	36	StabW	8.80043
2021-06-29	12:22:47	Lasair III	LasairIII_310C	117573	0.02830902	6	0.3	747129	Min	181924	0.5	555141	Min	64323	1	337120	Min	20120	5	6495	Min	342	10	753	Min	117	25	27	Min	9
2021-06-29	12:23:47	Lasair III	LasairIII_310C	117573	0.02831295	6	0.3	343884	Max	757869	0.5	174125	Max	639528	1	70260	Max	458094	5	866	Max	11126	10	129	Max	1435	25	9	Max	39
2021-06-29	12:24:47	Lasair III	LasairIII_310C	117573	0.02830013	6	0.3	425694			0.5	202406			1	65099			5	433			10	76			25	9
2021-06-29	12:25:47	Lasair III	LasairIII_310C	117573	0.02830752	6	0.3	391708			0.5	180594			1	53828			5	327			10	40			25	7
2021-06-29	12:26:47	Lasair III	LasairIII_310C	117573	0.02830799	6	0.3	376970			0.5	171255			1	49235			5	259			10	40			25	2
2021-06-29	12:27:47	Lasair III	LasairIII_310C	117573	0.02830488	6	0.3	424765			0.5	200586			1	58496			5	312			10	43			25	5
2021-06-29	12:28:47	Lasair III	LasairIII_310C	117573	0.02830529	6	0.3	455437			0.5	219146			1	64018			5	371			10	46			25	4
2021-06-29	12:29:47	Lasair III	LasairIII_310C	117573	0.02830848	6	0.3	466827			0.5	226470			1	64054			5	297			10	28			25	1
2021-06-29	12:30:47	Lasair III	LasairIII_310C	117573	0.02830200	6	0.3	461876			0.5	220803			1	60794			5	283			10	46			25	6
2021-06-29	12:31:47	Lasair III	LasairIII_310C	117573	0.02830660	6	0.3	431715			0.5	202157			1	53419			5	246			10	51			25	18
2021-06-29	12:32:47	Lasair III	LasairIII_310C	117573	0.02830173	6	0.3	407533			0.5	185988			1	47607			5	207			10	57			25	9
2021-06-29	12:33:47	Lasair III	LasairIII_310C	117573	0.02830208	6	0.3	372466			0.5	163890			1	39283			5	139			10	36			25	8
2021-06-29	12:34:47	Lasair III	LasairIII_310C	117573	0.02830354	6	0.3	366158			0.5	162263			1	40005			5	191			10	49			25	5
2021-06-29	12:35:47	Lasair III	LasairIII_310C	117573	0.02831082	6	0.3	415178			0.5	194312			1	52545			5	287			10	69			25	12
2021-06-29	12:36:47	Lasair III	LasairIII_310C	117573	0.02830223	6	0.3	405925			0.5	188903			1	50722			5	301			10	54			25	7
2021-06-29	12:37:47	Lasair III	LasairIII_310C	117573	0.02830743	6	0.3	405619			0.5	179223			1	45819			5	305			10	92			25	8
2021-06-29	12:38:47	Lasair III	LasairIII_310C	117573	0.02830178	6	0.3	384067	8.disposal		0.5	166822	8.disposal		1	41128	8.disposal		5	210	8.disposal		10	40	8.disposal		25	2	8.disposal
2021-06-29	12:39:47	Lasair III	LasairIII_310C	117573	0.02830900	6	0.3	367796	Mean	390113	0.5	158485	Mean	178031	1	37112	Mean	47629.3	5	171	Mean	244.474	10	46	Mean	48.1053	25	6	Mean	6.52632
2021-06-29	12:40:47	Lasair III	LasairIII_310C	117573	0.02830677	6	0.3	342908	StabW	61399.1	0.5	145711	StabW	34487.5	1	33767	StabW	12701.6	5	142	StabW	94.858	10	40	StabW	16.2306	25	7	StabW	4.03276
2021-06-29	12:41:47	Lasair III	LasairIII_310C	117573	0.02830931	6	0.3	311615	Min	197889	0.5	131345	Min	82235	1	29891	Min	18134	5	100	Min	64	10	29	Min	28	25	7	Min	1
2021-06-29	12:42:28	Lasair III	LasairIII_310C	117573	0.01886717	6	0.3	197889	Max	466827	0.5	82235	Max	226470	1	18134	Max	65099	5	64	Max	433	10	32	Max	92	25	1	Max	18

## Sheet: hospital 1 day 3
Sampling date	Sampling time	Particle counter name	Particle counter model	Ser.Nr.	Sample volume	Number of particle channels	particle size 1	count values 1 [no./m3]			particle size 2	count values 2 [no./m3]			particle size 3	count values 3 [no./m3]			particle size 4	count values 4 [no./m3]			particle size 5	count values 5 [no./m3]			particle size 6	count values 6 [no./m3]
2021-08-12	08:27:14	Lasair III	LasairIII_310C	117573	0.02831393	6	0,3 µm	1382			0,5 µm	1013			1 µm	951			5 µm	101			10 µm	76			25 µm	11
2021-08-12	08:28:14	Lasair III	LasairIII_310C	117573	0.02831936	6	0.300	1040			0.500	826			1000	749			5000	53			10000	64			25000	18
2021-08-12	08:29:14	Lasair III	LasairIII_310C	117573	0.02831681	6	0.300	1278			0.500	888			1000	897			5000	105			10000	82			25000	10
2021-08-12	08:30:14	Lasair III	LasairIII_310C	117573	0.02832210	6	0.300	824			0.500	599			1000	576			5000	59			10000	59			25000	8
2021-08-12	08:31:14	Lasair III	LasairIII_310C	117573	0.02832434	6	0.300	615			0.500	466			1000	443			5000	42			10000	33			25000	11
2021-08-12	08:32:14	Lasair III	LasairIII_310C	117573	0.02831306	6	0.300	595			0.500	435			1000	360			5000	39			10000	42			25000	12
2021-08-12	08:33:14	Lasair III	LasairIII_310C	117573	0.02832144	6	0.300	859			0.500	553			1000	389			5000	36			10000	72			25000	20
2021-08-12	08:34:14	Lasair III	LasairIII_310C	117573	0.02831191	6	0.300	1031			0.500	663			1000	530			5000	49			10000	68			25000	21
2021-08-12	08:35:14	Lasair III	LasairIII_310C	117573	0.02831567	6	0.300	667			0.500	427			1000	388			5000	34			10000	51			25000	13
2021-08-12	08:36:14	Lasair III	LasairIII_310C	117573	0.02831457	6	0.300	638			0.500	462			1000	393			5000	36			10000	73			25000	17
2021-08-12	08:37:14	Lasair III	LasairIII_310C	117573	0.02831387	6	0.300	622			0.500	394			1000	501			5000	40			10000	73			25000	13
2021-08-12	08:38:14	Lasair III	LasairIII_310C	117573	0.02831708	6	0.300	765			0.500	458			1000	524			5000	47			10000	63			25000	15
2021-08-12	08:39:14	Lasair III	LasairIII_310C	117573	0.02831338	6	0.300	684			0.500	502			1000	515			5000	43			10000	51			25000	6
2021-08-12	08:40:14	Lasair III	LasairIII_310C	117573	0.02831258	6	0.300	1943			0.500	1471			1000	1378			5000	142			10000	97			25000	30
2021-08-12	08:41:14	Lasair III	LasairIII_310C	117573	0.02831446	6	0.300	856			0.500	628			1000	524			5000	52			10000	47			25000	8
2021-08-12	08:42:14	Lasair III	LasairIII_310C	117573	0.02831119	6	0.300	1072			0.500	773			1000	858			5000	99			10000	65			25000	15
2021-08-12	08:43:14	Lasair III	LasairIII_310C	117573	0.02831806	6	0.300	1208			0.500	869			1000	941			5000	109			10000	94			25000	25
2021-08-12	08:44:14	Lasair III	LasairIII_310C	117573	0.02831186	6	0.300	1013			0.500	802			1000	819			5000	73			10000	59			25000	11
2021-08-12	08:45:14	Lasair III	LasairIII_310C	117573	0.02831434	6	0.300	811			0.500	660			1000	590			5000	71			10000	70			25000	17
2021-08-12	08:46:14	Lasair III	LasairIII_310C	117573	0.02831091	6	0.300	719			0.500	538			1000	587			5000	49			10000	56			25000	9
2021-08-12	08:47:14	Lasair III	LasairIII_310C	117573	0.02831257	6	0.300	644			0.500	465			1000	513			5000	49			10000	48			25000	10
2021-08-12	08:48:14	Lasair III	LasairIII_310C	117573	0.02831010	6	0.300	740			0.500	543			1000	543			5000	74			10000	53			25000	17
2021-08-12	08:49:14	Lasair III	LasairIII_310C	117573	0.02831693	6	0.300	615			0.500	456			1000	468			5000	59			10000	41			25000	14
2021-08-12	08:50:14	Lasair III	LasairIII_310C	117573	0.02831441	6	0.300	691			0.500	508			1000	653			5000	71			10000	49			25000	10
2021-08-12	08:51:14	Lasair III	LasairIII_310C	117573	0.02832348	6	0.300	488			0.500	335			1000	367			5000	36			10000	23			25000	9
2021-08-12	08:52:14	Lasair III	LasairIII_310C	117573	0.02831350	6	0.300	571			0.500	442			1000	458			5000	51			10000	27			25000	5
2021-08-12	08:53:14	Lasair III	LasairIII_310C	117573	0.02830854	6	0.300	560			0.500	426			1000	409			5000	44			10000	24			25000	6
2021-08-12	08:54:14	Lasair III	LasairIII_310C	117573	0.02832181	6	0.300	767			0.500	466			1000	496			5000	53			10000	44			25000	7
2021-08-12	08:55:14	Lasair III	LasairIII_310C	117573	0.02831474	6	0.300	754			0.500	665			1000	638			5000	70			10000	63			25000	9
2021-08-12	08:56:14	Lasair III	LasairIII_310C	117573	0.02832168	6	0.300	774			0.500	514			1000	541			5000	48			10000	60			25000	12
2021-08-12	08:57:14	Lasair III	LasairIII_310C	117573	0.02830998	6	0.300	710			0.500	513			1000	476			5000	57			10000	38			25000	7
2021-08-12	08:58:14	Lasair III	LasairIII_310C	117573	0.02831820	6	0.300	796			0.500	591			1000	605			5000	76			10000	51			25000	10
2021-08-12	08:59:14	Lasair III	LasairIII_310C	117573	0.02832157	6	0.300	793			0.500	579			1000	538			5000	51			10000	53			25000	8
2021-08-12	09:00:14	Lasair III	LasairIII_310C	117573	0.02831302	6	0.300	1275			0.500	934			1000	943			5000	106			10000	83			25000	18
2021-08-12	09:01:14	Lasair III	LasairIII_310C	117573	0.02832042	6	0.300	1247			0.500	922			1000	893			5000	84			10000	69			25000	8
2021-08-12	09:02:14	Lasair III	LasairIII_310C	117573	0.02832862	6	0.300	805			0.500	552			1000	530			5000	65			10000	49			25000	7
2021-08-12	09:03:14	Lasair III	LasairIII_310C	117573	0.02832129	6	0.300	735			0.500	529			1000	480			5000	54			10000	42			25000	7
2021-08-12	09:04:14	Lasair III	LasairIII_310C	117573	0.02832228	6	0.300	633			0.500	493			1000	423			5000	60			10000	50			25000	6
2021-08-12	09:05:14	Lasair III	LasairIII_310C	117573	0.02831996	6	0.300	505			0.500	322			1000	347			5000	36			10000	45			25000	5
2021-08-12	09:06:14	Lasair III	LasairIII_310C	117573	0.02832055	6	0.300	383			0.500	254			1000	268			5000	32			10000	27			25000	5
2021-08-12	09:07:14	Lasair III	LasairIII_310C	117573	0.02832181	6	0.300	590			0.500	470			1000	520			5000	43			10000	34			25000	6
2021-08-12	09:08:14	Lasair III	LasairIII_310C	117573	0.02832043	6	0.300	555			0.500	420			1000	475			5000	45			10000	39			25000	7
2021-08-12	09:09:14	Lasair III	LasairIII_310C	117573	0.02832024	6	0.300	574			0.500	381			1000	402			5000	43			10000	38			25000	9
2021-08-12	09:10:14	Lasair III	LasairIII_310C	117573	0.02831940	6	0.300	638			0.500	501			1000	519			5000	63			10000	43			25000	20
2021-08-12	09:11:14	Lasair III	LasairIII_310C	117573	0.02832027	6	0.300	588			0.500	429			1000	403			5000	44			10000	58			25000	20
2021-08-12	09:12:14	Lasair III	LasairIII_310C	117573	0.02831825	6	0.300	840			0.500	561			1000	553			5000	52			10000	64			25000	16
2021-08-12	09:13:14	Lasair III	LasairIII_310C	117573	0.02832111	6	0.300	865			0.500	497			1000	443			5000	59			10000	67			25000	20
2021-08-12	09:14:14	Lasair III	LasairIII_310C	117573	0.02832479	6	0.300	711			0.500	367			1000	305			5000	30			10000	56			25000	17
2021-08-12	09:15:14	Lasair III	LasairIII_310C	117573	0.02831804	6	0.300	639			0.500	418			1000	284			5000	39			10000	37			25000	7
2021-08-12	09:16:14	Lasair III	LasairIII_310C	117573	0.02832538	6	0.300	808			0.500	530			1000	474			5000	50			10000	50			25000	21
2021-08-12	09:17:14	Lasair III	LasairIII_310C	117573	0.02831973	6	0.300	891			0.500	572			1000	477			5000	44			10000	46			25000	7
2021-08-12	09:18:14	Lasair III	LasairIII_310C	117573	0.02831847	6	0.300	1131			0.500	703			1000	606			5000	55			10000	39			25000	8
2021-08-12	09:19:14	Lasair III	LasairIII_310C	117573	0.02832380	6	0.300	915	1. pre-Surgery		0.500	553	1. pre-Surgery		1000	482	1. pre-Surgery		5000	31	1. pre-Surgery		10000	26	1. pre-Surgery		25000	3	1. pre-Surgery
2021-08-12	09:20:14	Lasair III	LasairIII_310C	117573	0.02831141	6	0.300	943	Mean	838.362	0.500	557	Mean	588.517	1000	540	Mean	576.155	5000	51	Mean	59.9138	10000	50	Mean	55.7931	25000	12	Mean	12.7931
2021-08-12	09:21:14	Lasair III	LasairIII_310C	117573	0.02831916	6	0.300	1079	StabW	281.361	0.500	774	StabW	208.597	1000	677	StabW	216.495	5000	77	StabW	24.3074	10000	78	StabW	18.851	25000	17	StabW	6.63261
2021-08-12	09:22:14	Lasair III	LasairIII_310C	117573	0.02832074	6	0.300	1336	Min	383	0.500	834	Min	254	1000	858	Min	268	5000	96	Min	30	10000	82	Min	23	25000	28	Min	3
2021-08-12	09:23:14	Lasair III	LasairIII_310C	117573	0.02831925	6	0.300	1105	Max	1943	0.500	711	Max	1471	1000	729	Max	1378	5000	80	Max	142	10000	94	Max	101	25000	25	Max	30
2021-08-12	09:24:14	Lasair III	LasairIII_310C	117573	0.02832181	6	0.300	1309			0.500	920			1000	1168			5000	118			10000	101			25000	29
2021-08-12	09:25:14	Lasair III	LasairIII_310C	117573	0.02831794	6	0.300	1562			0.500	1141			1000	1329			5000	164			10000	160			25000	44
2021-08-12	09:26:14	Lasair III	LasairIII_310C	117573	0.02831932	6	0.300	987			0.500	744			1000	785			5000	91			10000	93			25000	16
2021-08-12	09:27:14	Lasair III	LasairIII_310C	117573	0.02831942	6	0.300	676			0.500	461			1000	514			5000	57			10000	70			25000	11
2021-08-12	09:28:14	Lasair III	LasairIII_310C	117573	0.02831566	6	0.300	656			0.500	476			1000	508			5000	50			10000	127			25000	26
2021-08-12	09:29:14	Lasair III	LasairIII_310C	117573	0.02831421	6	0.300	1886			0.500	804			1000	699			5000	93			10000	83			25000	16
2021-08-12	09:30:14	Lasair III	LasairIII_310C	117573	0.02831675	6	0.300	1897			0.500	762			1000	427			5000	54			10000	75			25000	11
2021-08-12	09:31:14	Lasair III	LasairIII_310C	117573	0.02831618	6	0.300	2408			0.500	933			1000	529			5000	43			10000	78			25000	7
2021-08-12	09:32:14	Lasair III	LasairIII_310C	117573	0.02831236	6	0.300	1484			0.500	613			1000	445			5000	53			10000	67			25000	11
2021-08-12	09:33:14	Lasair III	LasairIII_310C	117573	0.02831918	6	0.300	1399			0.500	708			1000	668			5000	84			10000	133			25000	31
2021-08-12	09:34:14	Lasair III	LasairIII_310C	117573	0.02832208	6	0.300	967			0.500	487			1000	417			5000	48			10000	80			25000	22
2021-08-12	09:35:14	Lasair III	LasairIII_310C	117573	0.02831236	6	0.300	675			0.500	394			1000	317			5000	43			10000	42			25000	11
2021-08-12	09:36:14	Lasair III	LasairIII_310C	117573	0.02831049	6	0.300	876			0.500	522			1000	386			5000	52			10000	46			25000	10
2021-08-12	09:37:14	Lasair III	LasairIII_310C	117573	0.02830932	6	0.300	1798			0.500	843			1000	497			5000	58			10000	88			25000	20
2021-08-12	09:38:14	Lasair III	LasairIII_310C	117573	0.02831623	6	0.300	1180			0.500	648			1000	587			5000	61			10000	85			25000	28
2021-08-12	09:39:14	Lasair III	LasairIII_310C	117573	0.02831365	6	0.300	841			0.500	434			1000	353			5000	42			10000	71			25000	11
2021-08-12	09:40:14	Lasair III	LasairIII_310C	117573	0.02831511	6	0.300	900			0.500	432			1000	336			5000	47			10000	49			25000	8
2021-08-12	09:41:14	Lasair III	LasairIII_310C	117573	0.02830705	6	0.300	958			0.500	445			1000	358			5000	56			10000	37			25000	8
2021-08-12	09:42:14	Lasair III	LasairIII_310C	117573	0.02831245	6	0.300	1766			0.500	1050			1000	986			5000	104			10000	74			25000	10
2021-08-12	09:43:14	Lasair III	LasairIII_310C	117573	0.02831708	6	0.300	1806			0.500	860			1000	425			5000	46			10000	34			25000	6
2021-08-12	09:44:14	Lasair III	LasairIII_310C	117573	0.02831494	6	0.300	2026			0.500	857			1000	463			5000	40			10000	43			25000	6
2021-08-12	09:45:14	Lasair III	LasairIII_310C	117573	0.02831205	6	0.300	1326			0.500	586			1000	409			5000	34			10000	31			25000	6
2021-08-12	09:46:14	Lasair III	LasairIII_310C	117573	0.02831708	6	0.300	2665			0.500	1066			1000	361			5000	32			10000	25			25000	6
2021-08-12	09:47:14	Lasair III	LasairIII_310C	117573	0.02831249	6	0.300	2045			0.500	767			1000	323			5000	35			10000	21			25000	5
2021-08-12	09:48:14	Lasair III	LasairIII_310C	117573	0.02831242	6	0.300	1702			0.500	715			1000	338			5000	23			10000	15			25000	1
2021-08-12	09:49:14	Lasair III	LasairIII_310C	117573	0.02830767	6	0.300	1704			0.500	858			1000	695			5000	65			10000	40			25000	8
2021-08-12	09:50:14	Lasair III	LasairIII_310C	117573	0.02831214	6	0.300	1383			0.500	765			1000	731			5000	74			10000	56			25000	9
2021-08-12	09:51:14	Lasair III	LasairIII_310C	117573	0.02831415	6	0.300	1336			0.500	753			1000	687			5000	93			10000	55			25000	8
2021-08-12	09:52:14	Lasair III	LasairIII_310C	117573	0.02831728	6	0.300	991			0.500	581			1000	540			5000	54			10000	33			25000	8
2021-08-12	09:53:14	Lasair III	LasairIII_310C	117573	0.02831376	6	0.300	931			0.500	498			1000	520			5000	49			10000	26			25000	6
2021-08-12	09:54:14	Lasair III	LasairIII_310C	117573	0.02831530	6	0.300	1662			0.500	748			1000	387			5000	38			10000	20			25000	6
2021-08-12	09:55:14	Lasair III	LasairIII_310C	117573	0.02830538	6	0.300	2197			0.500	935			1000	385			5000	48			10000	13			25000	3
2021-08-12	09:56:14	Lasair III	LasairIII_310C	117573	0.02830710	6	0.300	4342			0.500	1629			1000	453			5000	42			10000	21			25000	4
2021-08-12	09:57:14	Lasair III	LasairIII_310C	117573	0.02831058	6	0.300	3261			0.500	1446			1000	868			5000	57			10000	71			25000	11
2021-08-12	09:58:14	Lasair III	LasairIII_310C	117573	0.02830759	6	0.300	2188			0.500	1036			1000	524			5000	35			10000	24			25000	6
2021-08-12	09:59:14	Lasair III	LasairIII_310C	117573	0.02831233	6	0.300	1589			0.500	821			1000	480			5000	45			10000	35			25000	3
2021-08-12	10:00:14	Lasair III	LasairIII_310C	117573	0.02830793	6	0.300	1280			0.500	626			1000	417			5000	40			10000	26			25000	9
2021-08-12	10:01:14	Lasair III	LasairIII_310C	117573	0.02831666	6	0.300	1317			0.500	658			1000	581			5000	76			10000	47			25000	11
2021-08-12	10:02:14	Lasair III	LasairIII_310C	117573	0.02831117	6	0.300	1573			0.500	977			1000	954			5000	111			10000	83			25000	16
2021-08-12	10:03:14	Lasair III	LasairIII_310C	117573	0.02830458	6	0.300	887			0.500	473			1000	448			5000	54			10000	33			25000	12
2021-08-12	10:04:14	Lasair III	LasairIII_310C	117573	0.02830528	6	0.300	1110			0.500	743			1000	737			5000	102			10000	104			25000	28
2021-08-12	10:05:14	Lasair III	LasairIII_310C	117573	0.02831054	6	0.300	1369			0.500	897			1000	1145			5000	155			10000	120			25000	29
2021-08-12	10:06:14	Lasair III	LasairIII_310C	117573	0.02831003	6	0.300	1013			0.500	720			1000	746			5000	89			10000	84			25000	17
2021-08-12	10:07:14	Lasair III	LasairIII_310C	117573	0.02830152	6	0.300	1908			0.500	1404			1000	1488			5000	154			10000	151			25000	26
2021-08-12	10:08:14	Lasair III	LasairIII_310C	117573	0.02831536	6	0.300	1271			0.500	968			1000	932			5000	102			10000	84			25000	15
2021-08-12	10:09:14	Lasair III	LasairIII_310C	117573	0.02831076	6	0.300	1160			0.500	769			1000	808			5000	79			10000	73			25000	10
2021-08-12	10:10:14	Lasair III	LasairIII_310C	117573	0.02830478	6	0.300	936			0.500	672			1000	650			5000	85			10000	88			25000	19
2021-08-12	10:11:14	Lasair III	LasairIII_310C	117573	0.02830779	6	0.300	1091			0.500	664			1000	686			5000	76			10000	71			25000	12
2021-08-12	10:12:14	Lasair III	LasairIII_310C	117573	0.02831163	6	0.300	1477			0.500	1060			1000	1158			5000	115			10000	79			25000	24
2021-08-12	10:13:14	Lasair III	LasairIII_310C	117573	0.02830898	6	0.300	1878			0.500	1335			1000	1360			5000	164			10000	136			25000	27
2021-08-12	10:14:14	Lasair III	LasairIII_310C	117573	0.02831660	6	0.300	1660			0.500	1239			1000	1265			5000	157			10000	136			25000	26
2021-08-12	10:15:14	Lasair III	LasairIII_310C	117573	0.02831058	6	0.300	1911	2. During surgery		0.500	1058	2. During surgery		1000	834	2. During surgery		5000	99	2. During surgery		10000	108	2. During surgery		25000	29	2. During surgery
2021-08-12	10:16:14	Lasair III	LasairIII_310C	117573	0.02831079	6	0.300	1991	Mean	1577.25	0.500	1174	Mean	856.474	1000	1148	Mean	703.842	5000	141	Mean	75.7018	10000	157	Mean	73.6491	25000	29	Mean	15.2807
2021-08-12	10:17:14	Lasair III	LasairIII_310C	117573	0.02831469	6	0.300	2271	StabW	678.452	0.500	1437	StabW	335.148	1000	1253	StabW	353.59	5000	102	StabW	38.3699	10000	168	StabW	42.5942	25000	34	StabW	10.3264
2021-08-12	10:18:14	Lasair III	LasairIII_310C	117573	0.02830637	6	0.300	3121	Min	656	0.500	2150	Min	394	1000	1990	Min	317	5000	161	Min	23	10000	179	Min	13	25000	45	Min	1
2021-08-12	10:19:14	Lasair III	LasairIII_310C	117573	0.02831025	6	0.300	1853	Max	4342	0.500	1142	Max	2150	1000	1051	Max	1990	5000	88	Max	164	10000	104	Max	179	25000	22	Max	45
2021-08-12	10:20:14	Lasair III	LasairIII_310C	117573	0.02830808	6	0.300	1244			0.500	805			1000	709			5000	57			10000	64			25000	7
2021-08-12	10:21:14	Lasair III	LasairIII_310C	117573	0.02830910	6	0.300	1512			0.500	1030			1000	1029			5000	98			10000	82			25000	21
2021-08-12	10:22:14	Lasair III	LasairIII_310C	117573	0.02831214	6	0.300	2500			0.500	1773			1000	1926			5000	189			10000	139			25000	26
2021-08-12	10:23:14	Lasair III	LasairIII_310C	117573	0.02830787	6	0.300	2237			0.500	1333			1000	1240			5000	132			10000	106			25000	21
2021-08-12	10:24:14	Lasair III	LasairIII_310C	117573	0.02830396	6	0.300	1718			0.500	1041			1000	1049			5000	107			10000	89			25000	15
2021-08-12	10:25:14	Lasair III	LasairIII_310C	117573	0.02831417	6	0.300	1711			0.500	1106			1000	1141			5000	143			10000	115			25000	35
2021-08-12	10:26:14	Lasair III	LasairIII_310C	117573	0.02831695	6	0.300	1455			0.500	1011			1000	961			5000	125			10000	82			25000	12
2021-08-12	10:27:14	Lasair III	LasairIII_310C	117573	0.02831125	6	0.300	3068			0.500	1876			1000	1659			5000	168			10000	137			25000	35
2021-08-12	10:28:14	Lasair III	LasairIII_310C	117573	0.02830743	6	0.300	3066			0.500	1897			1000	1574			5000	150			10000	134			25000	28
2021-08-12	10:29:14	Lasair III	LasairIII_310C	117573	0.02831513	6	0.300	3451			0.500	1882			1000	1642			5000	175			10000	148			25000	19
2021-08-12	10:30:14	Lasair III	LasairIII_310C	117573	0.02831321	6	0.300	2561			0.500	1404			1000	1285			5000	124			10000	114			25000	20
2021-08-12	10:31:14	Lasair III	LasairIII_310C	117573	0.02830776	6	0.300	2104			0.500	1269			1000	1218			5000	146			10000	94			25000	9
2021-08-12	10:32:14	Lasair III	LasairIII_310C	117573	0.02831385	6	0.300	1416			0.500	912			1000	849			5000	72			10000	61			25000	10
2021-08-12	10:33:14	Lasair III	LasairIII_310C	117573	0.02831370	6	0.300	1213	3. post-surgery		0.500	780	3. post-surgery		1000	753	3. post-surgery		5000	79	3. post-surgery		10000	62	3. post-surgery		25000	6	3. post-surgery
2021-08-12	10:34:14	Lasair III	LasairIII_310C	117573	0.02831225	6	0.300	1038	Mean	1935.69	0.500	699	Mean	1208.31	1000	598	Mean	1136.25	5000	51	Mean	117.875	10000	38	Mean	91.5	25000	6	Mean	16.375
2021-08-12	10:35:14	Lasair III	LasairIII_310C	117573	0.02831114	6	0.300	1188	StabW	796.435	0.500	790	StabW	440.228	1000	745	StabW	397.21	5000	88	StabW	43.1399	10000	55	StabW	37.4379	25000	8	StabW	10.2689
2021-08-12	10:36:14	Lasair III	LasairIII_310C	117573	0.02831058	6	0.300	1019	Min	1019	0.500	722	Min	699	1000	726	Min	598	5000	55	Min	51	10000	43	Min	38	25000	5	Min	5
2021-08-12	10:37:14	Lasair III	LasairIII_310C	117573	0.02831246	6	0.300	1226	Max	3451	0.500	838	Max	1897	1000	814	Max	1926	5000	82	Max	189	10000	47	Max	148	25000	7	Max	35
2021-08-12	10:38:14	Lasair III	LasairIII_310C	117573	0.02831079	6	0.300	2693			0.500	1497			1000	1157			5000	131			10000	71			25000	12
2021-08-12	10:39:14	Lasair III	LasairIII_310C	117573	0.02831161	6	0.300	4671			0.500	2298			1000	1760			5000	177			10000	119			25000	30
2021-08-12	10:40:14	Lasair III	LasairIII_310C	117573	0.02831416	6	0.300	5080			0.500	2598			1000	2138			5000	190			10000	151			25000	31
2021-08-12	10:41:14	Lasair III	LasairIII_310C	117573	0.02830845	6	0.300	5142			0.500	2375			1000	1841			5000	163			10000	131			25000	19
2021-08-12	10:42:14	Lasair III	LasairIII_310C	117573	0.02831343	6	0.300	7388			0.500	3286			1000	2171			5000	178			10000	137			25000	23
2021-08-12	10:43:14	Lasair III	LasairIII_310C	117573	0.02831549	6	0.300	5243			0.500	2657			1000	1948			5000	164			10000	132			25000	15
2021-08-12	10:44:14	Lasair III	LasairIII_310C	117573	0.02831819	6	0.300	4990			0.500	2476			1000	2010			5000	201			10000	166			25000	29
2021-08-12	10:45:14	Lasair III	LasairIII_310C	117573	0.02831017	6	0.300	5058			0.500	2561			1000	2215			5000	216			10000	200			25000	38
2021-08-12	10:46:14	Lasair III	LasairIII_310C	117573	0.02830883	6	0.300	6536			0.500	2805			1000	2134			5000	194			10000	202			25000	32
2021-08-12	10:47:14	Lasair III	LasairIII_310C	117573	0.02831393	6	0.300	7358			0.500	3285			1000	2447			5000	243			10000	218			25000	42
2021-08-12	10:48:14	Lasair III	LasairIII_310C	117573	0.02831476	6	0.300	5707			0.500	2658			1000	1929			5000	171			10000	154			25000	26
2021-08-12	10:49:14	Lasair III	LasairIII_310C	117573	0.02830403	6	0.300	6019			0.500	2613			1000	2054			5000	170			10000	155			25000	22
2021-08-12	10:50:14	Lasair III	LasairIII_310C	117573	0.02831214	6	0.300	5794			0.500	2415			1000	1878			5000	155			10000	131			25000	25
2021-08-12	10:51:14	Lasair III	LasairIII_310C	117573	0.02831431	6	0.300	5538			0.500	2237			1000	1758			5000	153			10000	144			25000	33
2021-08-12	10:52:14	Lasair III	LasairIII_310C	117573	0.02831707	6	0.300	7331			0.500	2425			1000	1690			5000	133			10000	132			25000	23
2021-08-12	10:53:14	Lasair III	LasairIII_310C	117573	0.02831784	6	0.300	22527			0.500	4640			1000	2103			5000	124			10000	84			25000	20
2021-08-12	10:54:14	Lasair III	LasairIII_310C	117573	0.02830960	6	0.300	28227			0.500	5425			1000	2376			5000	140			10000	87			25000	19
2021-08-12	10:55:14	Lasair III	LasairIII_310C	117573	0.02830794	6	0.300	27741			0.500	5344			1000	2283			5000	102			10000	80			25000	19
2021-08-12	10:56:14	Lasair III	LasairIII_310C	117573	0.02831729	6	0.300	23449			0.500	4571			1000	2091			5000	96			10000	64			25000	7
2021-08-12	10:57:14	Lasair III	LasairIII_310C	117573	0.02830998	6	0.300	22314			0.500	4714			1000	2215			5000	91			10000	84			25000	13
2021-08-12	10:58:14	Lasair III	LasairIII_310C	117573	0.02830918	6	0.300	19439			0.500	4048			1000	2031			5000	101			10000	64			25000	8
2021-08-12	10:59:14	Lasair III	LasairIII_310C	117573	0.02830801	6	0.300	17247			0.500	4073			1000	2194			5000	107			10000	68			25000	16
2021-08-12	11:00:14	Lasair III	LasairIII_310C	117573	0.02830515	6	0.300	15536	7. Transport		0.500	3998	7. Transport		1000	2034	7. Transport		5000	68	7. Transport		10000	61	7. Transport		25000	6	7. Transport
2021-08-12	11:01:14	Lasair III	LasairIII_310C	117573	0.02831381	6	0.300	14834	Mean	12059.2	0.500	4173	Mean	3418.22	1000	2137	Mean	2036.81	5000	66	Mean	138.444	10000	45	Mean	110.963	25000	8	Mean	19.963
2021-08-12	11:02:14	Lasair III	LasairIII_310C	117573	0.02830925	6	0.300	15526	StabW	8001.52	0.500	4431	StabW	1092.47	1000	2222	StabW	253.583	5000	63	StabW	50.7015	10000	34	StabW	53.0671	25000	2	StabW	10.4236
2021-08-12	11:03:14	Lasair III	LasairIII_310C	117573	0.02830919	6	0.300	14981	Min	2693	0.500	3905	Min	1497	1000	2011	Min	1157	5000	61	Min	61	10000	31	Min	31	25000	9	Min	2
2021-08-12	11:04:14	Lasair III	LasairIII_310C	117573	0.02831162	6	0.300	19230	Max	28227	0.500	4784	Max	5425	1000	2167	Max	2447	5000	80	Max	243	10000	51	Max	218	25000	12	Max	42
2021-08-12	11:05:14	Lasair III	LasairIII_310C	117573	0.02831883	6	0.300	32028			0.500	3510			1000	1350			5000	47			10000	29			25000	10
2021-08-12	11:06:14	Lasair III	LasairIII_310C	117573	0.02832234	6	0.300	45775			0.500	1562			1000	153			5000	14			10000	9			25000	0
2021-08-12	11:07:14	Lasair III	LasairIII_310C	117573	0.02832054	6	0.300	52869			0.500	1678			1000	158			5000	18			10000	15			25000	2
2021-08-12	11:08:14	Lasair III	LasairIII_310C	117573	0.02832210	6	0.300	54177			0.500	1718			1000	170			5000	17			10000	13			25000	4
2021-08-12	11:09:14	Lasair III	LasairIII_310C	117573	0.02831434	6	0.300	54255			0.500	1793			1000	159			5000	14			10000	10			25000	3
2021-08-12	11:10:14	Lasair III	LasairIII_310C	117573	0.02832153	6	0.300	51151			0.500	1666			1000	182			5000	15			10000	7			25000	3
2021-08-12	11:11:14	Lasair III	LasairIII_310C	117573	0.02832054	6	0.300	51575			0.500	1684			1000	176			5000	12			10000	8			25000	3
2021-08-12	11:12:14	Lasair III	LasairIII_310C	117573	0.02831933	6	0.300	57271			0.500	1810			1000	170			5000	11			10000	15			25000	2
2021-08-12	11:13:14	Lasair III	LasairIII_310C	117573	0.02831381	6	0.300	57971			0.500	1816			1000	221			5000	23			10000	15			25000	2
2021-08-12	11:14:14	Lasair III	LasairIII_310C	117573	0.02831019	6	0.300	56712			0.500	1797			1000	218			5000	19			10000	30			25000	2
2021-08-12	11:15:14	Lasair III	LasairIII_310C	117573	0.02831755	6	0.300	57620			0.500	1787			1000	160			5000	13			10000	10			25000	2
2021-08-12	11:16:14	Lasair III	LasairIII_310C	117573	0.02831294	6	0.300	50364			0.500	1690			1000	178			5000	21			10000	15			25000	3
2021-08-12	11:17:14	Lasair III	LasairIII_310C	117573	0.02831655	6	0.300	38150			0.500	1354			1000	253			5000	30			10000	21			25000	2
2021-08-12	11:18:14	Lasair III	LasairIII_310C	117573	0.02831782	6	0.300	43036			0.500	1539			1000	277			5000	22			10000	16			25000	4
2021-08-12	11:19:14	Lasair III	LasairIII_310C	117573	0.02832311	6	0.300	56894			0.500	2629			1000	704			5000	66			10000	48			25000	4
2021-08-12	11:20:14	Lasair III	LasairIII_310C	117573	0.02831363	6	0.300	52280			0.500	2568			1000	877			5000	93			10000	81			25000	13
2021-08-12	11:21:14	Lasair III	LasairIII_310C	117573	0.02831100	6	0.300	55613			0.500	2507			1000	725			5000	51			10000	50			25000	14
2021-08-12	11:22:14	Lasair III	LasairIII_310C	117573	0.02831462	6	0.300	64337			0.500	2700			1000	756			5000	76			10000	37			25000	10
2021-08-12	11:23:14	Lasair III	LasairIII_310C	117573	0.02831814	6	0.300	60838			0.500	2602			1000	615			5000	57			10000	31			25000	4
2021-08-12	11:24:14	Lasair III	LasairIII_310C	117573	0.02831873	6	0.300	65500			0.500	2543			1000	571			5000	41			10000	34			25000	2
2021-08-12	11:25:14	Lasair III	LasairIII_310C	117573	0.02831331	6	0.300	63022			0.500	2497			1000	566			5000	33			10000	19			25000	4
2021-08-12	11:26:14	Lasair III	LasairIII_310C	117573	0.02831654	6	0.300	62698			0.500	2344			1000	561			5000	43			10000	41			25000	7
2021-08-12	11:27:14	Lasair III	LasairIII_310C	117573	0.02831408	6	0.300	71737			0.500	2907			1000	721			5000	81			10000	52			25000	7
2021-08-12	11:28:14	Lasair III	LasairIII_310C	117573	0.02831347	6	0.300	68066			0.500	2763			1000	637			5000	56			10000	35			25000	8
2021-08-12	11:29:14	Lasair III	LasairIII_310C	117573	0.02831554	6	0.300	69015			0.500	3001			1000	625			5000	43			10000	34			25000	6
2021-08-12	11:30:14	Lasair III	LasairIII_310C	117573	0.02830973	6	0.300	69396			0.500	3125			1000	717			5000	46			10000	43			25000	8
2021-08-12	11:31:14	Lasair III	LasairIII_310C	117573	0.02831665	6	0.300	78022			0.500	3795			1000	811			5000	55			10000	39			25000	7
2021-08-12	11:32:14	Lasair III	LasairIII_310C	117573	0.02831184	6	0.300	74502			0.500	3630			1000	721			5000	42			10000	45			25000	5
2021-08-12	11:33:14	Lasair III	LasairIII_310C	117573	0.02831358	6	0.300	70087	6. storage		0.500	3328	6. storage		1000	655	6. storage		5000	43	6. storage		10000	32	6. storage		25000	6	6. storage
2021-08-12	11:34:14	Lasair III	LasairIII_310C	117573	0.02831524	6	0.300	68970	Mean	59568.8	0.500	3399	Mean	2572.73	1000	700	Mean	563.545	5000	57	Mean	41.4545	10000	32	Mean	31.3636	25000	4	Mean	5.84848
2021-08-12	11:35:14	Lasair III	LasairIII_310C	117573	0.02831214	6	0.300	65289	StabW	10884.6	0.500	3337	StabW	951.75	1000	764	StabW	395.093	5000	54	StabW	23.6314	10000	49	StabW	18.1656	25000	16	StabW	4.19167
2021-08-12	11:36:14	Lasair III	LasairIII_310C	117573	0.02831824	6	0.300	69117	Min	32028	0.500	4036	Min	1354	1000	1128	Min	153	5000	66	Min	11	10000	53	Min	7	25000	13	Min	0
2021-08-12	11:37:14	Lasair III	LasairIII_310C	117573	0.02830938	6	0.300	77435	Max	78022	0.500	5785	Max	5785	1000	1918	Max	1918	5000	89	Max	93	10000	67	Max	81	25000	13	Max	16
2021-08-12	11:38:14	Lasair III	LasairIII_310C	117573	0.02831545	6	0.300	239725			0.500	18239			1000	2479			5000	74			10000	61			25000	7
2021-08-12	11:39:14	Lasair III	LasairIII_310C	117573	0.02830741	6	0.300	227444			0.500	15043			1000	1676			5000	34			10000	49			25000	9
2021-08-12	11:40:14	Lasair III	LasairIII_310C	117573	0.02831269	6	0.300	227669			0.500	13657			1000	1522			5000	68			10000	48			25000	8
2021-08-12	11:41:14	Lasair III	LasairIII_310C	117573	0.02830690	6	0.300	218432			0.500	12511			1000	1373			5000	45			10000	42			25000	4
2021-08-12	11:42:14	Lasair III	LasairIII_310C	117573	0.02831669	6	0.300	214905			0.500	11683			1000	1272			5000	63			10000	42			25000	6
2021-08-12	11:43:14	Lasair III	LasairIII_310C	117573	0.02831504	6	0.300	214013			0.500	10596			1000	1068			5000	36			10000	20			25000	3
2021-08-12	11:44:14	Lasair III	LasairIII_310C	117573	0.02831764	6	0.300	212130			0.500	10178			1000	986			5000	33			10000	28			25000	2
2021-08-12	11:45:14	Lasair III	LasairIII_310C	117573	0.02831759	6	0.300	212106			0.500	9500			1000	975			5000	29			10000	20			25000	2
2021-08-12	11:46:14	Lasair III	LasairIII_310C	117573	0.02831930	6	0.300	213573			0.500	9451			1000	1110			5000	46			10000	29			25000	0
2021-08-12	11:47:14	Lasair III	LasairIII_310C	117573	0.02831477	6	0.300	212383			0.500	9149			1000	1241			5000	60			10000	46			25000	4
2021-08-12	11:48:14	Lasair III	LasairIII_310C	117573	0.02831114	6	0.300	205206			0.500	8714			1000	1322			5000	65			10000	39			25000	6
2021-08-12	11:49:14	Lasair III	LasairIII_310C	117573	0.02830887	6	0.300	202978			0.500	8280			1000	1680			5000	117			10000	37			25000	5
2021-08-12	11:50:14	Lasair III	LasairIII_310C	117573	0.02831819	6	0.300	211013	4. Disinfection		0.500	10548	4. Disinfection		1000	2815	4. Disinfection		5000	169	4. Disinfection		10000	55	4. Disinfection		25000	4	4. Disinfection
2021-08-12	11:51:14	Lasair III	LasairIII_310C	117573	0.02831325	6	0.300	220776	Mean	216761	0.500	13296	Mean	11544.1	1000	4145	Mean	1875.62	5000	274	Mean	92.875	10000	56	Mean	41.75	25000	9	Mean	5.1875
2021-08-12	11:52:14	Lasair III	LasairIII_310C	117573	0.02831559	6	0.300	220419	StabW	9072.1	0.500	12362	StabW	2619.67	1000	3551	StabW	980.445	5000	222	StabW	73.8538	10000	52	StabW	12.3747	25000	10	StabW	2.85701
2021-08-12	11:53:14	Lasair III	LasairIII_310C	117573	0.02831638	6	0.300	215410	Min	202978	0.500	11499	Min	8280	1000	2795	Min	975	5000	151	Min	29	10000	44	Min	20	25000	4	Min	0
									Max	239725			Max	18239			Max	4145			Max	274			Max	61			Max	10
2021-08-12	11:54:14	Lasair III	LasairIII_310C	117573	0.02831517	6	0.300	222116			0.500	11774			1000	3178			5000	155			10000	75			25000	4
2021-08-12	11:55:14	Lasair III	LasairIII_310C	117573	0.02831775	6	0.300	225408			0.500	11626			1000	2955			5000	193			10000	98			25000	16
2021-08-12	11:56:14	Lasair III	LasairIII_310C	117573	0.02832066	6	0.300	229605			0.500	12135			1000	3295			5000	191			10000	103			25000	20
2021-08-12	11:57:14	Lasair III	LasairIII_310C	117573	0.02831518	6	0.300	232477			0.500	12042			1000	3619			5000	226			10000	113			25000	18
2021-08-12	11:58:14	Lasair III	LasairIII_310C	117573	0.02831806	6	0.300	230146			0.500	10372			1000	2389			5000	160			10000	60			25000	1
2021-08-12	11:59:14	Lasair III	LasairIII_310C	117573	0.02831520	6	0.300	230864			0.500	11938			1000	2480			5000	108			10000	54			25000	9
2021-08-12	12:00:14	Lasair III	LasairIII_310C	117573	0.02832592	6	0.300	249968			0.500	20313			1000	4256			5000	125			10000	66			25000	9
2021-08-12	12:01:14	Lasair III	LasairIII_310C	117573	0.02831960	6	0.300	265959			0.500	28561			1000	6989			5000	135			10000	44			25000	7
2021-08-12	12:02:14	Lasair III	LasairIII_310C	117573	0.02832046	6	0.300	271336			0.500	29898			1000	6934			5000	119			10000	35			25000	4
2021-08-12	12:03:14	Lasair III	LasairIII_310C	117573	0.02831888	6	0.300	275412			0.500	33793			1000	9620			5000	194			10000	73			25000	11
2021-08-12	12:04:14	Lasair III	LasairIII_310C	117573	0.02831738	6	0.300	269338			0.500	27515			1000	6168			5000	130			10000	68			25000	11
2021-08-12	12:05:14	Lasair III	LasairIII_310C	117573	0.02831957	6	0.300	265321			0.500	24374			1000	4867			5000	80			10000	34			25000	6
2021-08-12	12:06:14	Lasair III	LasairIII_310C	117573	0.02832623	6	0.300	254778			0.500	23397			1000	5209			5000	122			10000	59			25000	15
2021-08-12	12:07:14	Lasair III	LasairIII_310C	117573	0.02831304	6	0.300	251599	5. packaging		0.500	19704	5. packaging		1000	3466	5. packaging		5000	70	5. packaging		10000	51	5. packaging		25000	6	5. packaging
2021-08-12	12:08:14	Lasair III	LasairIII_310C	117573	0.02831722	6	0.300	246781	Mean	246638	0.500	17801	Mean	18795.8	1000	3039	Mean	4141.83	5000	75	Mean	124.611	10000	40	Mean	59.5556	25000	6	Mean	8.83333
2021-08-12	12:09:14	Lasair III	LasairIII_310C	117573	0.02831251	6	0.300	246659	StabW	17300.8	0.500	15982	StabW	7468.53	1000	2363	StabW	2115.59	5000	59	StabW	54.1209	10000	32	StabW	25.5762	25000	7	StabW	5.36053
2021-08-12	12:10:14	Lasair III	LasairIII_310C	117573	0.02831602	6	0.300	238610	Min	222116	0.500	14112	Min	10372	1000	1915	Min	1811	5000	39	Min	39	10000	22	Min	22	25000	3	Min	1
2021-08-12	12:11:14	Lasair III	LasairIII_310C	117573	0.02831506	6	0.300	233115	Max	275412	0.500	12987	Max	33793	1000	1811	Max	9620	5000	62	Max	226	10000	45	Max	113	25000	6	Max	20
2021-08-12	12:12:14	Lasair III	LasairIII_310C	117573	0.02831954	6	0.300	258508			0.500	23029			1000	4073			5000	38			10000	29			25000	1
2021-08-12	12:13:14	Lasair III	LasairIII_310C	117573	0.02831830	6	0.300	288161			0.500	23049			1000	3099			5000	24			10000	8			25000	2
2021-08-12	12:14:14	Lasair III	LasairIII_310C	117573	0.02832378	6	0.300	283718			0.500	21489			1000	2797			5000	25			10000	24			25000	9
2021-08-12	12:15:14	Lasair III	LasairIII_310C	117573	0.02831610	6	0.300	294358			0.500	20628			1000	2670			5000	42			10000	27			25000	5
2021-08-12	12:16:14	Lasair III	LasairIII_310C	117573	0.02831713	6	0.300	286732			0.500	18232			1000	2358			5000	28			10000	24			25000	2
2021-08-12	12:17:14	Lasair III	LasairIII_310C	117573	0.02832107	6	0.300	287047			0.500	20714			1000	4013			5000	68			10000	43			25000	6
2021-08-12	12:18:14	Lasair III	LasairIII_310C	117573	0.02831631	6	0.300	288178			0.500	19146			1000	3373			5000	59			10000	39			25000	4
2021-08-12	12:19:14	Lasair III	LasairIII_310C	117573	0.02831661	6	0.300	287159			0.500	16555			1000	2150			5000	37			10000	22			25000	2
2021-08-12	12:20:14	Lasair III	LasairIII_310C	117573	0.02832252	6	0.300	276723			0.500	15367			1000	1892			5000	32			10000	31			25000	2
2021-08-12	12:21:14	Lasair III	LasairIII_310C	117573	0.02832117	6	0.300	273006			0.500	14404			1000	1749			5000	37			10000	25			25000	5
2021-08-12	12:22:14	Lasair III	LasairIII_310C	117573	0.02832106	6	0.300	274809			0.500	14473			1000	1715			5000	31			10000	17			25000	3
2021-08-12	12:23:14	Lasair III	LasairIII_310C	117573	0.02831910	6	0.300	265250			0.500	13942			1000	1736			5000	43			10000	25			25000	7
2021-08-12	12:24:14	Lasair III	LasairIII_310C	117573	0.02831949	6	0.300	268995			0.500	13873			1000	1660			5000	43			10000	36			25000	2
2021-08-12	12:25:14	Lasair III	LasairIII_310C	117573	0.02832786	6	0.300	265025			0.500	13030			1000	1691			5000	22			10000	11			25000	6
2021-08-12	12:26:14	Lasair III	LasairIII_310C	117573	0.02831961	6	0.300	247545			0.500	12361			1000	1617			5000	30			10000	27			25000	5
2021-08-12	12:27:14	Lasair III	LasairIII_310C	117573	0.02831113	6	0.300	249088			0.500	12341			1000	1532			5000	22			10000	19			25000	4
2021-08-12	12:28:14	Lasair III	LasairIII_310C	117573	0.02832039	6	0.300	236997			0.500	11652			1000	1534			5000	18			10000	22			25000	4
2021-08-12	12:29:14	Lasair III	LasairIII_310C	117573	0.02831949	6	0.300	238490			0.500	11727			1000	1643			5000	42			10000	43			25000	6
2021-08-12	12:30:14	Lasair III	LasairIII_310C	117573	0.02832497	6	0.300	236904			0.500	11218			1000	1509			5000	47			10000	64			25000	14
2021-08-12	12:31:14	Lasair III	LasairIII_310C	117573	0.02832012	6	0.300	241850			0.500	11401			1000	1749			5000	53			10000	58			25000	16
2021-08-12	12:32:14	Lasair III	LasairIII_310C	117573	0.02831282	6	0.300	237894			0.500	10825			1000	1605			5000	59			10000	53			25000	6
2021-08-12	12:33:14	Lasair III	LasairIII_310C	117573	0.02831917	6	0.300	236731			0.500	10756			1000	1576			5000	56			10000	36			25000	8
2021-08-12	12:34:14	Lasair III	LasairIII_310C	117573	0.02832085	6	0.300	243053			0.500	13277			1000	2470			5000	69			10000	65			25000	9
2021-08-12	12:35:14	Lasair III	LasairIII_310C	117573	0.02833166	6	0.300	329761			0.500	57850			1000	15993			5000	102			10000	46			25000	4
2021-08-12	12:36:14	Lasair III	LasairIII_310C	117573	0.02831833	6	0.300	378175			0.500	84205			1000	25252			5000	179			10000	37			25000	3
2021-08-12	12:37:14	Lasair III	LasairIII_310C	117573	0.02831664	6	0.300	381698			0.500	87008			1000	27691			5000	242			10000	37			25000	7
2021-08-12	12:38:14	Lasair III	LasairIII_310C	117573	0.02831748	6	0.300	435409			0.500	119160			1000	39072			5000	317			10000	41			25000	3
2021-08-12	12:39:14	Lasair III	LasairIII_310C	117573	0.02831933	6	0.300	432458			0.500	113905			1000	35447			5000	242			10000	24			25000	6
2021-08-12	12:40:14	Lasair III	LasairIII_310C	117573	0.02832595	6	0.300	412382			0.500	102381			1000	29973			5000	157			10000	44			25000	17
2021-08-12	12:41:15	Lasair III	LasairIII_310C	117573	0.02831617	6	0.300	493343	8.disposal		0.500	155560	8.disposal		1000	48061	8.disposal		5000	213	8.disposal		10000	48	8.disposal		25000	7	8.disposal
2021-08-12	12:42:14	Lasair III	LasairIII_310C	117573	0.02832145	6	0.300	550407	Mean	326932	0.500	190344	Mean	54378.4	1000	58504	Mean	14176.4	5000	241	Mean	90.9189	10000	44	Mean	35.7027	25000	4	Mean	6.10811
2021-08-12	12:43:14	Lasair III	LasairIII_310C	117573	0.02831974	6	0.300	535549	StabW	103664	0.500	177087	StabW	57197.2	1000	51319	StabW	17527.9	5000	207	StabW	79.3923	10000	38	StabW	14.7457	25000	5	StabW	4.06738
2021-08-12	12:44:14	Lasair III	LasairIII_310C	117573	0.02831893	6	0.300	502244	Min	150998	0.500	153016	Min	10756	1000	40941	Min	1509	5000	143	Min	18	10000	63	Min	8	25000	8	Min	1
2021-08-12	12:45:14	Lasair III	LasairIII_310C	117573	0.02831524	6	0.300	467808	Max	550407	0.500	128710	Max	190344	1000	31808	Max	58504	5000	101	Max	317	10000	20	Max	65	25000	2	Max	17
2021-08-12	12:46:14	Lasair III	LasairIII_310C	117573	0.02831814	6	0.300	469803			0.500	126317			1000	30975			5000	95			10000	35			25000	9
2021-08-12	12:47:14	Lasair III	LasairIII_310C	117573	0.02832081	6	0.300	490231			0.500	130023			1000	30726			5000	98			10000	36			25000	7
2021-08-12	12:47:45	Lasair III	LasairIII_310C	117573	0.01415943	6	0.300	150998			0.500	32945			1000	8553			5000	102			10000	60			25000	16

## Sheet: hospital 2 day 1 + 2
preliminary comment:
hospital 2 day 1 and day 2: Unfortunately, we could not perform a measurement, because the particle counter was not available at that time

## Sheet: hospital 2 day 3
Sampling date	Sampling time	Particle counter name	Particle counter model	Ser.Nr.	Sample volume	Number of particle channels	particle size 1	count values 1 [no./m3]			particle size 2	count values 2 [no./m3]			particle size 3	count values 3 [no./m3]			particle size 4	count values 4 [no./m3]			particle size 5	count values 5 [no./m3]			particle size 6	count values 6 [no./m3]
					1000196	6
					0.1833508	6	0,3 µm				0,5 µm				1 µm				5 µm				10 µm				25 µm
2021-08-11	07:35:16	Lasair III	LasairIII_310C	117573	0.02832293	6	0.300	1008			0.500	346			1000	248			5000	32			10000	48			25000	13
2021-08-11	07:36:16	Lasair III	LasairIII_310C	117573	0.02831985	6	0.300	877			0.500	156			1000	145			5000	14			10000	21			25000	6
2021-08-11	07:37:16	Lasair III	LasairIII_310C	117573	0.02831567	6	0.300	983			0.500	201			1000	141			5000	18			10000	23			25000	3
2021-08-11	07:38:16	Lasair III	LasairIII_310C	117573	0.02831629	6	0.300	1022			0.500	193			1000	123			5000	17			10000	28			25000	5
2021-08-11	07:39:16	Lasair III	LasairIII_310C	117573	0.02832522	6	0.300	1039			0.500	222			1000	172			5000	18			10000	30			25000	4
2021-08-11	07:40:16	Lasair III	LasairIII_310C	117573	0.02831831	6	0.300	1086			0.500	152			1000	124			5000	14			10000	14			25000	2
2021-08-11	07:41:16	Lasair III	LasairIII_310C	117573	0.02831320	6	0.300	846			0.500	139			1000	97			5000	7			10000	13			25000	1
2021-08-11	07:42:16	Lasair III	LasairIII_310C	117573	0.02830517	6	0.300	946			0.500	127			1000	102			5000	11			10000	14			25000	3
2021-08-11	07:43:16	Lasair III	LasairIII_310C	117573	0.02830632	6	0.300	924			0.500	139			1000	106			5000	9			10000	13			25000	1
2021-08-11	07:44:16	Lasair III	LasairIII_310C	117573	0.02830908	6	0.300	1108			0.500	272			1000	219			5000	17			10000	32			25000	7
2021-08-11	07:45:16	Lasair III	LasairIII_310C	117573	0.02832345	6	0.300	817			0.500	183			1000	135			5000	16			10000	21			25000	1
2021-08-11	07:46:16	Lasair III	LasairIII_310C	117573	0.02831301	6	0.300	729			0.500	158			1000	132			5000	18			10000	16			25000	7
2021-08-11	07:47:16	Lasair III	LasairIII_310C	117573	0.02831510	6	0.300	759			0.500	99			1000	82			5000	10			10000	16			25000	4
2021-08-11	07:48:16	Lasair III	LasairIII_310C	117573	0.02831011	6	0.300	745			0.500	93			1000	58			5000	7			10000	9			25000	1
2021-08-11	07:49:16	Lasair III	LasairIII_310C	117573	0.02831662	6	0.300	832			0.500	127			1000	89			5000	15			10000	14			25000	6
2021-08-11	07:50:16	Lasair III	LasairIII_310C	117573	0.02830546	6	0.300	822			0.500	136			1000	102			5000	6			10000	12			25000	3
2021-08-11	07:51:16	Lasair III	LasairIII_310C	117573	0.02831383	6	0.300	805			0.500	174			1000	103			5000	8			10000	6			25000	2
2021-08-11	07:52:16	Lasair III	LasairIII_310C	117573	0.02831426	6	0.300	1392			0.500	505			1000	466			5000	39			10000	37			25000	10
2021-08-11	07:53:16	Lasair III	LasairIII_310C	117573	0.02831594	6	0.300	1485			0.500	597			1000	482			5000	58			10000	37			25000	7
2021-08-11	07:54:16	Lasair III	LasairIII_310C	117573	0.02831696	6	0.300	1381			0.500	528			1000	414			5000	32			10000	41			25000	3
2021-08-11	07:55:16	Lasair III	LasairIII_310C	117573	0.02831180	6	0.300	1801			0.500	713			1000	513			5000	68			10000	32			25000	8
2021-08-11	07:56:16	Lasair III	LasairIII_310C	117573	0.02831364	6	0.300	1685			0.500	704			1000	607			5000	62			10000	40			25000	7
2021-08-11	07:57:16	Lasair III	LasairIII_310C	117573	0.02831632	6	0.300	1196			0.500	514			1000	403			5000	39			10000	34			25000	4
2021-08-11	07:58:16	Lasair III	LasairIII_310C	117573	0.02831445	6	0.300	1038			0.500	332			1000	258			5000	19			10000	21			25000	5
2021-08-11	07:59:16	Lasair III	LasairIII_310C	117573	0.02831534	6	0.300	1206			0.500	339			1000	298			5000	29			10000	37			25000	10
2021-08-11	08:00:16	Lasair III	LasairIII_310C	117573	0.02831539	6	0.300	1246			0.500	425			1000	311			5000	45			10000	50			25000	9
2021-08-11	08:01:16	Lasair III	LasairIII_310C	117573	0.02831646	6	0.300	899			0.500	234			1000	221			5000	22			10000	24			25000	3
2021-08-11	08:02:16	Lasair III	LasairIII_310C	117573	0.02832020	6	0.300	913			0.500	177			1000	180			5000	24			10000	22			25000	5
2021-08-11	08:03:16	Lasair III	LasairIII_310C	117573	0.02832202	6	0.300	831			0.500	203			1000	140			5000	14			10000	18			25000	3
2021-08-11	08:04:16	Lasair III	LasairIII_310C	117573	0.02832366	6	0.300	969			0.500	187			1000	128			5000	16			10000	21			25000	1
2021-08-11	08:05:16	Lasair III	LasairIII_310C	117573	0.02832241	6	0.300	915			0.500	109			1000	82			5000	6			10000	12			25000	2
2021-08-11	08:06:16	Lasair III	LasairIII_310C	117573	0.02832283	6	0.300	1017			0.500	175			1000	93			5000	13			10000	17			25000	1
2021-08-11	08:07:16	Lasair III	LasairIII_310C	117573	0.02832733	6	0.300	1129			0.500	275			1000	182			5000	16			10000	31			25000	8
2021-08-11	08:08:16	Lasair III	LasairIII_310C	117573	0.02832223	6	0.300	1484			0.500	494			1000	448			5000	55			10000	62			25000	8
2021-08-11	08:09:16	Lasair III	LasairIII_310C	117573	0.02831656	6	0.300	1315			0.500	519			1000	469			5000	62			10000	50			25000	6
2021-08-11	08:10:16	Lasair III	LasairIII_310C	117573	0.02831694	6	0.300	4842			0.500	2539			1000	1624			5000	132			10000	104			25000	24
2021-08-11	08:11:16	Lasair III	LasairIII_310C	117573	0.02832423	6	0.300	9421			0.500	5348			1000	3348			5000	303			10000	192			25000	42
2021-08-11	08:12:16	Lasair III	LasairIII_310C	117573	0.02831504	6	0.300	6088			0.500	3454			1000	2174			5000	165			10000	127			25000	24
2021-08-11	08:13:16	Lasair III	LasairIII_310C	117573	0.02832654	6	0.300	3701			0.500	1914			1000	1283			5000	101			10000	70			25000	16
2021-08-11	08:14:16	Lasair III	LasairIII_310C	117573	0.02831578	6	0.300	5579			0.500	3145			1000	1869			5000	126			10000	81			25000	16
2021-08-11	08:15:16	Lasair III	LasairIII_310C	117573	0.02831325	6	0.300	11789			0.500	6847			1000	4297			5000	312			10000	200			25000	34
2021-08-11	08:16:16	Lasair III	LasairIII_310C	117573	0.02832285	6	0.300	18163			0.500	10789			1000	6430			5000	460			10000	282			25000	70
2021-08-11	08:17:16	Lasair III	LasairIII_310C	117573	0.02832435	6	0.300	12892			0.500	7395			1000	4580			5000	326			10000	244			25000	38
2021-08-11	08:18:16	Lasair III	LasairIII_310C	117573	0.02832463	6	0.300	9735			0.500	5817			1000	3644			5000	275			10000	203			25000	45
2021-08-11	08:19:16	Lasair III	LasairIII_310C	117573	0.02832090	6	0.300	14585			0.500	8617			1000	5620			5000	358			10000	242			25000	49
2021-08-11	08:20:16	Lasair III	LasairIII_310C	117573	0.02832019	6	0.300	9930			0.500	5966			1000	4005			5000	258			10000	247			25000	45
2021-08-11	08:21:16	Lasair III	LasairIII_310C	117573	0.02832303	6	0.300	7323			0.500	4256			1000	2652			5000	203			10000	124			25000	33
2021-08-11	08:22:16	Lasair III	LasairIII_310C	117573	0.02832138	6	0.300	5393			0.500	2795			1000	1626			5000	100			10000	77			25000	20
2021-08-11	08:23:16	Lasair III	LasairIII_310C	117573	0.02831727	6	0.300	4759			0.500	2550			1000	1537			5000	111			10000	85			25000	17
2021-08-11	08:24:16	Lasair III	LasairIII_310C	117573	0.02831819	6	0.300	3991			0.500	2073			1000	1401			5000	105			10000	84			25000	13
2021-08-11	08:25:16	Lasair III	LasairIII_310C	117573	0.02832210	6	0.300	2879			0.500	1391			1000	880			5000	64			10000	50			25000	7
2021-08-11	08:26:16	Lasair III	LasairIII_310C	117573	0.02832280	6	0.300	2428			0.500	1096			1000	656			5000	49			10000	40			25000	7
2021-08-11	08:27:16	Lasair III	LasairIII_310C	117573	0.02832074	6	0.300	1932			0.500	851			1000	542			5000	51			10000	32			25000	10
2021-08-11	08:28:16	Lasair III	LasairIII_310C	117573	0.02832143	6	0.300	1524			0.500	596			1000	418			5000	42			10000	36			25000	6
2021-08-11	08:29:16	Lasair III	LasairIII_310C	117573	0.02832332	6	0.300	1439			0.500	569			1000	378			5000	33			10000	35			25000	3
2021-08-11	08:30:16	Lasair III	LasairIII_310C	117573	0.02832121	6	0.300	1078	1. pre-surgery		0.500	340	1. pre-surgery		1000	236	1. pre-surgery		5000	15	1. pre-surgery		10000	24	1. pre-surgery		25000	2	1. pre-surgery
2021-08-11	08:31:16	Lasair III	LasairIII_310C	117573	0.02831459	6	0.300	964	Mean	3022.22	0.500	353	Mean	1493.15	1000	232	Mean	967.2	5000	21	Mean	75.5	10000	22	Mean	59.95	25000	3	Mean	11.75
2021-08-11	08:32:16	Lasair III	LasairIII_310C	117573	0.02831981	6	0.300	1241	StabW	3860.85	0.500	337	StabW	2379.79	1000	240	StabW	1472.61	5000	18	StabW	103.058	10000	29	StabW	68.4257	25000	3	StabW	14.5633
2021-08-11	08:33:16	Lasair III	LasairIII_310C	117573	0.02832218	6	0.300	1283	Min	729	0.500	337	Min	93	1000	249	Min	58	5000	29	Min	6	10000	34	Min	6	25000	8	Min	1
2021-08-11	08:34:16	Lasair III	LasairIII_310C	117573	0.02831771	6	0.300	1124	Max	18163	0.500	267	Max	10789	1000	238	Max	6430	5000	17	Max	460	10000	17	Max	282	25000	1	Max	70
2021-08-11	08:35:16	Lasair III	LasairIII_310C	117573	0.02831761	6	0.300	1107			0.500	271			1000	197			5000	17			10000	15			25000	6
2021-08-11	08:36:16	Lasair III	LasairIII_310C	117573	0.02831305	6	0.300	1177			0.500	312			1000	253			5000	24			10000	30			25000	5
2021-08-11	08:37:16	Lasair III	LasairIII_310C	117573	0.02831110	6	0.300	1287			0.500	389			1000	335			5000	38			10000	37			25000	5
2021-08-11	08:38:16	Lasair III	LasairIII_310C	117573	0.02831772	6	0.300	1322			0.500	385			1000	320			5000	30			10000	27			25000	10
2021-08-11	08:39:16	Lasair III	LasairIII_310C	117573	0.02831555	6	0.300	1386			0.500	446			1000	292			5000	27			10000	28			25000	5
2021-08-11	08:40:16	Lasair III	LasairIII_310C	117573	0.02831131	6	0.300	1304			0.500	359			1000	227			5000	19			10000	24			25000	6
2021-08-11	08:41:16	Lasair III	LasairIII_310C	117573	0.02831390	6	0.300	1250			0.500	299			1000	237			5000	19			10000	27			25000	5
2021-08-11	08:42:16	Lasair III	LasairIII_310C	117573	0.02831358	6	0.300	1014			0.500	252			1000	157			5000	15			10000	15			25000	1
2021-08-11	08:43:16	Lasair III	LasairIII_310C	117573	0.02831311	6	0.300	950			0.500	179			1000	106			5000	15			10000	22			25000	3
2021-08-11	08:44:16	Lasair III	LasairIII_310C	117573	0.02831027	6	0.300	846			0.500	141			1000	106			5000	13			10000	22			25000	3
2021-08-11	08:45:16	Lasair III	LasairIII_310C	117573	0.02830896	6	0.300	923			0.500	153			1000	105			5000	12			10000	13			25000	3
2021-08-11	08:46:16	Lasair III	LasairIII_310C	117573	0.02831616	6	0.300	908			0.500	191			1000	146			5000	13			10000	27			25000	4
2021-08-11	08:47:16	Lasair III	LasairIII_310C	117573	0.02831482	6	0.300	1002			0.500	241			1000	138			5000	14			10000	21			25000	3
2021-08-11	08:48:16	Lasair III	LasairIII_310C	117573	0.02831701	6	0.300	1285			0.500	245			1000	138			5000	13			10000	17			25000	5
2021-08-11	08:49:16	Lasair III	LasairIII_310C	117573	0.02830991	6	0.300	1228			0.500	350			1000	255			5000	39			10000	35			25000	0
2021-08-11	08:50:16	Lasair III	LasairIII_310C	117573	0.02831746	6	0.300	1083			0.500	171			1000	110			5000	9			10000	12			25000	4
2021-08-11	08:51:16	Lasair III	LasairIII_310C	117573	0.02831672	6	0.300	891			0.500	157			1000	107			5000	13			10000	17			25000	3
2021-08-11	08:52:16	Lasair III	LasairIII_310C	117573	0.02831315	6	0.300	909			0.500	140			1000	83			5000	9			10000	13			25000	3
2021-08-11	08:53:16	Lasair III	LasairIII_310C	117573	0.02831434	6	0.300	836			0.500	114			1000	83			5000	9			10000	14			25000	2
2021-08-11	08:54:16	Lasair III	LasairIII_310C	117573	0.02831687	6	0.300	932			0.500	159			1000	113			5000	15			10000	35			25000	7
2021-08-11	08:55:16	Lasair III	LasairIII_310C	117573	0.02832242	6	0.300	974			0.500	235			1000	140			5000	23			10000	26			25000	14
2021-08-11	08:56:16	Lasair III	LasairIII_310C	117573	0.02830825	6	0.300	877			0.500	135			1000	114			5000	10			10000	28			25000	3
2021-08-11	08:57:16	Lasair III	LasairIII_310C	117573	0.02831199	6	0.300	1290			0.500	369			1000	231			5000	29			10000	40			25000	9
2021-08-11	08:58:16	Lasair III	LasairIII_310C	117573	0.02831365	6	0.300	1296			0.500	333			1000	242			5000	47			10000	43			25000	7
2021-08-11	08:59:16	Lasair III	LasairIII_310C	117573	0.02830795	6	0.300	981			0.500	256			1000	192			5000	25			10000	35			25000	12
2021-08-11	09:00:16	Lasair III	LasairIII_310C	117573	0.02831266	6	0.300	943			0.500	248			1000	180			5000	25			10000	36			25000	8
2021-08-11	09:01:16	Lasair III	LasairIII_310C	117573	0.02831348	6	0.300	1039			0.500	187			1000	130			5000	13			10000	17			25000	3
2021-08-11	09:02:16	Lasair III	LasairIII_310C	117573	0.02831534	6	0.300	881			0.500	193			1000	193			5000	24			10000	18			25000	5
2021-08-11	09:03:16	Lasair III	LasairIII_310C	117573	0.02830749	6	0.300	838			0.500	145			1000	111			5000	16			10000	14			25000	3
2021-08-11	09:04:16	Lasair III	LasairIII_310C	117573	0.02831497	6	0.300	729			0.500	116			1000	107			5000	13			10000	9			25000	0
2021-08-11	09:05:16	Lasair III	LasairIII_310C	117573	0.02831667	6	0.300	927			0.500	225			1000	219			5000	31			10000	37			25000	4
2021-08-11	09:06:16	Lasair III	LasairIII_310C	117573	0.02830791	6	0.300	805			0.500	179			1000	146			5000	24			10000	35			25000	5
2021-08-11	09:07:16	Lasair III	LasairIII_310C	117573	0.02830895	6	0.300	887			0.500	186			1000	160			5000	15			10000	34			25000	4
2021-08-11	09:08:16	Lasair III	LasairIII_310C	117573	0.02831599	6	0.300	854			0.500	208			1000	133			5000	10			10000	21			25000	4
2021-08-11	09:09:16	Lasair III	LasairIII_310C	117573	0.02831211	6	0.300	742			0.500	140			1000	76			5000	9			10000	6			25000	3
2021-08-11	09:10:16	Lasair III	LasairIII_310C	117573	0.02831282	6	0.300	659			0.500	80			1000	71			5000	6			10000	9			25000	1
2021-08-11	09:11:16	Lasair III	LasairIII_310C	117573	0.02831601	6	0.300	800			0.500	149			1000	119			5000	27			10000	25			25000	3
2021-08-11	09:12:16	Lasair III	LasairIII_310C	117573	0.02830700	6	0.300	692			0.500	142			1000	113			5000	16			10000	25			25000	3
2021-08-11	09:13:16	Lasair III	LasairIII_310C	117573	0.02830959	6	0.300	737			0.500	130			1000	109			5000	13			10000	32			25000	2
2021-08-11	09:14:16	Lasair III	LasairIII_310C	117573	0.02831528	6	0.300	792			0.500	157			1000	137			5000	22			10000	53			25000	12
2021-08-11	09:15:16	Lasair III	LasairIII_310C	117573	0.02830512	6	0.300	756			0.500	91			1000	61			5000	12			10000	18			25000	2
2021-08-11	09:16:16	Lasair III	LasairIII_310C	117573	0.02831538	6	0.300	808			0.500	180			1000	166			5000	31			10000	26			25000	5
2021-08-11	09:17:16	Lasair III	LasairIII_310C	117573	0.02831201	6	0.300	818			0.500	205			1000	193			5000	27			10000	44			25000	7
2021-08-11	09:18:16	Lasair III	LasairIII_310C	117573	0.02831214	6	0.300	743			0.500	196			1000	141			5000	19			10000	31			25000	7
2021-08-11	09:19:16	Lasair III	LasairIII_310C	117573	0.02831141	6	0.300	947			0.500	287			1000	290			5000	43			10000	50			25000	11
2021-08-11	09:20:16	Lasair III	LasairIII_310C	117573	0.02830862	6	0.300	995			0.500	322			1000	304			5000	45			10000	63			25000	11
2021-08-11	09:21:16	Lasair III	LasairIII_310C	117573	0.02831265	6	0.300	816			0.500	184			1000	172			5000	18			10000	30			25000	4
2021-08-11	09:22:16	Lasair III	LasairIII_310C	117573	0.02831075	6	0.300	783			0.500	183			1000	171			5000	19			10000	17			25000	5
2021-08-11	09:23:16	Lasair III	LasairIII_310C	117573	0.02830961	6	0.300	849			0.500	230			1000	220			5000	46			10000	33			25000	8
2021-08-11	09:24:16	Lasair III	LasairIII_310C	117573	0.02830993	6	0.300	943			0.500	223			1000	232			5000	28			10000	34			25000	6
2021-08-11	09:25:16	Lasair III	LasairIII_310C	117573	0.02830947	6	0.300	701			0.500	101			1000	110			5000	11			10000	20			25000	1
2021-08-11	09:26:16	Lasair III	LasairIII_310C	117573	0.02831436	6	0.300	637			0.500	115			1000	84			5000	7			10000	7			25000	0
2021-08-11	09:27:16	Lasair III	LasairIII_310C	117573	0.02831170	6	0.300	734			0.500	103			1000	82			5000	9			10000	20			25000	1
2021-08-11	09:28:16	Lasair III	LasairIII_310C	117573	0.02831108	6	0.300	656			0.500	85			1000	77			5000	8			10000	12			25000	4
2021-08-11	09:29:16	Lasair III	LasairIII_310C	117573	0.02831306	6	0.300	674			0.500	112			1000	82			5000	9			10000	14			25000	3
2021-08-11	09:30:16	Lasair III	LasairIII_310C	117573	0.02831058	6	0.300	700			0.500	117			1000	123			5000	19			10000	26			25000	2
2021-08-11	09:31:16	Lasair III	LasairIII_310C	117573	0.02830824	6	0.300	727			0.500	107			1000	107			5000	16			10000	22			25000	4
2021-08-11	09:32:16	Lasair III	LasairIII_310C	117573	0.02831215	6	0.300	863			0.500	191			1000	163			5000	20			10000	35			25000	8
2021-08-11	09:33:16	Lasair III	LasairIII_310C	117573	0.02830937	6	0.300	956			0.500	270			1000	320			5000	47			10000	65			25000	15
2021-08-11	09:34:16	Lasair III	LasairIII_310C	117573	0.02831481	6	0.300	819			0.500	185			1000	207			5000	25			10000	41			25000	14
2021-08-11	09:35:16	Lasair III	LasairIII_310C	117573	0.02831808	6	0.300	717			0.500	117			1000	105			5000	10			10000	23			25000	6
2021-08-11	09:36:16	Lasair III	LasairIII_310C	117573	0.02830956	6	0.300	681			0.500	173			1000	152			5000	25			10000	27			25000	2
2021-08-11	09:37:16	Lasair III	LasairIII_310C	117573	0.02831342	6	0.300	991			0.500	242			1000	268			5000	45			10000	40			25000	8
2021-08-11	09:38:16	Lasair III	LasairIII_310C	117573	0.02831614	6	0.300	734			0.500	148			1000	96			5000	9			10000	19			25000	3
2021-08-11	09:39:16	Lasair III	LasairIII_310C	117573	0.02831449	6	0.300	750			0.500	137			1000	102			5000	11			10000	27			25000	5
2021-08-11	09:40:16	Lasair III	LasairIII_310C	117573	0.02831314	6	0.300	737			0.500	133			1000	94			5000	24			10000	27			25000	4
2021-08-11	09:41:16	Lasair III	LasairIII_310C	117573	0.02831785	6	0.300	672			0.500	140			1000	105			5000	10			10000	22			25000	4
2021-08-11	09:42:16	Lasair III	LasairIII_310C	117573	0.02830629	6	0.300	870			0.500	271			1000	238			5000	29			10000	36			25000	9
2021-08-11	09:43:16	Lasair III	LasairIII_310C	117573	0.02831438	6	0.300	560			0.500	162			1000	119			5000	13			10000	28			25000	5
2021-08-11	09:44:16	Lasair III	LasairIII_310C	117573	0.02831299	6	0.300	488			0.500	142			1000	116			5000	19			10000	24			25000	7
2021-08-11	09:45:16	Lasair III	LasairIII_310C	117573	0.02831572	6	0.300	452			0.500	108			1000	89			5000	9			10000	20			25000	7
2021-08-11	09:46:16	Lasair III	LasairIII_310C	117573	0.02831335	6	0.300	720			0.500	165			1000	137			5000	25			10000	32			25000	4
2021-08-11	09:47:16	Lasair III	LasairIII_310C	117573	0.02831187	6	0.300	748			0.500	199			1000	150			5000	15			10000	31			25000	15
2021-08-11	09:48:16	Lasair III	LasairIII_310C	117573	0.02831098	6	0.300	654			0.500	150			1000	122			5000	23			10000	22			25000	5
2021-08-11	09:49:16	Lasair III	LasairIII_310C	117573	0.02831079	6	0.300	595			0.500	144			1000	110			5000	14			10000	23			25000	4
2021-08-11	09:50:16	Lasair III	LasairIII_310C	117573	0.02831555	6	0.300	619			0.500	111			1000	77			5000	16			10000	18			25000	2
2021-08-11	09:51:16	Lasair III	LasairIII_310C	117573	0.02831639	6	0.300	1101			0.500	402			1000	359			5000	47			10000	89			25000	17
2021-08-11	09:52:16	Lasair III	LasairIII_310C	117573	0.02830940	6	0.300	915			0.500	317			1000	283			5000	42			10000	55			25000	14
2021-08-11	09:53:16	Lasair III	LasairIII_310C	117573	0.02831513	6	0.300	796			0.500	243			1000	246			5000	35			10000	46			25000	13
2021-08-11	09:54:16	Lasair III	LasairIII_310C	117573	0.02831561	6	0.300	827			0.500	302			1000	255			5000	46			10000	63			25000	23
2021-08-11	09:55:16	Lasair III	LasairIII_310C	117573	0.02831555	6	0.300	963			0.500	359			1000	348			5000	63			10000	103			25000	40
2021-08-11	09:56:16	Lasair III	LasairIII_310C	117573	0.02830544	6	0.300	681			0.500	208			1000	229			5000	36			10000	58			25000	20
2021-08-11	09:57:16	Lasair III	LasairIII_310C	117573	0.02831572	6	0.300	574			0.500	139			1000	114			5000	17			10000	35			25000	11
2021-08-11	09:58:16	Lasair III	LasairIII_310C	117573	0.02830811	6	0.300	683			0.500	150			1000	151			5000	40			10000	40			25000	14
2021-08-11	09:59:16	Lasair III	LasairIII_310C	117573	0.02831555	6	0.300	694			0.500	163			1000	113			5000	27			10000	36			25000	2
2021-08-11	10:00:16	Lasair III	LasairIII_310C	117573	0.02830497	6	0.300	664			0.500	174			1000	124			5000	14			10000	32			25000	7
2021-08-11	10:01:16	Lasair III	LasairIII_310C	117573	0.02831472	6	0.300	556			0.500	121			1000	89			5000	19			10000	28			25000	1
2021-08-11	10:02:16	Lasair III	LasairIII_310C	117573	0.02830514	6	0.300	635			0.500	119			1000	63			5000	17			10000	17			25000	3
2021-08-11	10:03:16	Lasair III	LasairIII_310C	117573	0.02831049	6	0.300	647			0.500	88			1000	66			5000	5			10000	20			25000	5
2021-08-11	10:04:16	Lasair III	LasairIII_310C	117573	0.02830863	6	0.300	714			0.500	195			1000	180			5000	23			10000	26			25000	11
2021-08-11	10:05:16	Lasair III	LasairIII_310C	117573	0.02831139	6	0.300	672			0.500	97			1000	113			5000	24			10000	28			25000	2
2021-08-11	10:06:16	Lasair III	LasairIII_310C	117573	0.02831296	6	0.300	535			0.500	78			1000	85			5000	13			10000	15			25000	1
2021-08-11	10:07:16	Lasair III	LasairIII_310C	117573	0.02830591	6	0.300	693			0.500	98			1000	78			5000	13			10000	12			25000	0
2021-08-11	10:08:16	Lasair III	LasairIII_310C	117573	0.02831398	6	0.300	765			0.500	106			1000	75			5000	12			10000	17			25000	3
2021-08-11	10:09:16	Lasair III	LasairIII_310C	117573	0.02830686	6	0.300	754			0.500	122			1000	97			5000	11			10000	26			25000	6
2021-08-11	10:10:16	Lasair III	LasairIII_310C	117573	0.02830620	6	0.300	750			0.500	164			1000	163			5000	28			10000	32			25000	10
2021-08-11	10:11:16	Lasair III	LasairIII_310C	117573	0.02830754	6	0.300	772			0.500	119			1000	146			5000	22			10000	33			25000	7
2021-08-11	10:12:16	Lasair III	LasairIII_310C	117573	0.02830710	6	0.300	619			0.500	109			1000	96			5000	14			10000	38			25000	12
2021-08-11	10:13:16	Lasair III	LasairIII_310C	117573	0.02831297	6	0.300	666			0.500	109			1000	83			5000	17			10000	20			25000	2
2021-08-11	10:14:16	Lasair III	LasairIII_310C	117573	0.02830774	6	0.300	610			0.500	146			1000	134			5000	23			10000	37			25000	6
2021-08-11	10:15:16	Lasair III	LasairIII_310C	117573	0.02830373	6	0.300	861			0.500	221			1000	195			5000	32			10000	56			25000	10
2021-08-11	10:16:16	Lasair III	LasairIII_310C	117573	0.02831663	6	0.300	904			0.500	237			1000	188			5000	51			10000	38			25000	15
2021-08-11	10:17:16	Lasair III	LasairIII_310C	117573	0.02831846	6	0.300	765			0.500	167			1000	136			5000	37			10000	39			25000	16
2021-08-11	10:18:16	Lasair III	LasairIII_310C	117573	0.02831545	6	0.300	797			0.500	175			1000	141			5000	29			10000	79			25000	18
2021-08-11	10:19:16	Lasair III	LasairIII_310C	117573	0.02831348	6	0.300	722			0.500	206			1000	222			5000	40			10000	57			25000	21
2021-08-11	10:20:16	Lasair III	LasairIII_310C	117573	0.02830695	6	0.300	567			0.500	114			1000	78			5000	13			10000	22			25000	6
2021-08-11	10:21:16	Lasair III	LasairIII_310C	117573	0.02831411	6	0.300	501			0.500	88			1000	71			5000	5			10000	20			25000	0
2021-08-11	10:22:16	Lasair III	LasairIII_310C	117573	0.02830995	6	0.300	559			0.500	87			1000	49			5000	7			10000	13			25000	1
2021-08-11	10:23:16	Lasair III	LasairIII_310C	117573	0.02832032	6	0.300	580			0.500	81			1000	47			5000	10			10000	16			25000	3
2021-08-11	10:24:16	Lasair III	LasairIII_310C	117573	0.02831174	6	0.300	474			0.500	51			1000	35			5000	2			10000	3			25000	1
2021-08-11	10:25:16	Lasair III	LasairIII_310C	117573	0.02830865	6	0.300	701			0.500	135			1000	100			5000	15			10000	26			25000	4
2021-08-11	10:26:16	Lasair III	LasairIII_310C	117573	0.02831230	6	0.300	888			0.500	257			1000	184			5000	37			10000	55			25000	19
2021-08-11	10:27:16	Lasair III	LasairIII_310C	117573	0.02831837	6	0.300	1106			0.500	223			1000	158			5000	19			10000	23			25000	2
2021-08-11	10:28:16	Lasair III	LasairIII_310C	117573	0.02830916	6	0.300	1402			0.500	286			1000	214			5000	35			10000	35			25000	7
2021-08-11	10:29:16	Lasair III	LasairIII_310C	117573	0.02831832	6	0.300	1102			0.500	273			1000	239			5000	29			10000	40			25000	5
2021-08-11	10:30:16	Lasair III	LasairIII_310C	117573	0.02831746	6	0.300	1094			0.500	233			1000	188			5000	34			10000	34			25000	8
2021-08-11	10:31:16	Lasair III	LasairIII_310C	117573	0.02831516	6	0.300	887			0.500	215			1000	215			5000	40			10000	55			25000	18
2021-08-11	10:32:16	Lasair III	LasairIII_310C	117573	0.02831390	6	0.300	1121			0.500	367			1000	323			5000	52			10000	78			25000	17
2021-08-11	10:33:16	Lasair III	LasairIII_310C	117573	0.02830849	6	0.300	1085			0.500	363			1000	315			5000	47			10000	54			25000	14
2021-08-11	10:34:16	Lasair III	LasairIII_310C	117573	0.02831412	6	0.300	796			0.500	177			1000	152			5000	16			10000	26			25000	6
2021-08-11	10:35:16	Lasair III	LasairIII_310C	117573	0.02831366	6	0.300	882			0.500	188			1000	153			5000	34			10000	37			25000	13
2021-08-11	10:36:16	Lasair III	LasairIII_310C	117573	0.02831001	6	0.300	868			0.500	152			1000	136			5000	18			10000	28			25000	5
2021-08-11	10:37:16	Lasair III	LasairIII_310C	117573	0.02831652	6	0.300	866			0.500	180			1000	143			5000	21			10000	38			25000	10
2021-08-11	10:38:16	Lasair III	LasairIII_310C	117573	0.02831390	6	0.300	1126			0.500	243			1000	192			5000	32			10000	37			25000	6
2021-08-11	10:39:16	Lasair III	LasairIII_310C	117573	0.02831497	6	0.300	1509			0.500	495			1000	326			5000	49			10000	58			25000	11
2021-08-11	10:40:16	Lasair III	LasairIII_310C	117573	0.02831128	6	0.300	1397	2.During surgery		0.500	415	2.During surgery		1000	346	2.During surgery		5000	45	2.During surgery		10000	56	2.During surgery		25000	10	2.During surgery
2021-08-11	10:41:16	Lasair III	LasairIII_310C	117573	0.02831324	6	0.300	1706	Mean	1240.02	0.500	630	Mean	402.485	1000	305	Mean	262.346	5000	35	Mean	28.9846	10000	43	Mean	35.1308	25000	8	Mean	7.95385
2021-08-11	10:42:16	Lasair III	LasairIII_310C	117573	0.02830710	6	0.300	27245	StabW	2759.67	0.500	14161	StabW	1464.9	1000	7042	StabW	730.915	5000	374	StabW	43.6267	10000	193	StabW	30.1187	25000	51	StabW	9.21733
2021-08-11	10:43:16	Lasair III	LasairIII_310C	117573	0.02830664	6	0.300	16071	Min	452	0.500	8355	Min	51	1000	4296	Min	35	5000	314	Min	2	10000	249	Min	3	25000	72	Min	0
2021-08-11	10:44:16	Lasair III	LasairIII_310C	117573	0.02831859	6	0.300	9039	Max	27245	0.500	4624	Max	14161	1000	2410	Max	7042	5000	171	Max	374	10000	132	Max	249	25000	31	Max	72
2021-08-11	10:45:16	Lasair III	LasairIII_310C	117573	0.02831313	6	0.300	6460			0.500	3500			1000	1886			5000	152			10000	171			25000	36
2021-08-11	10:46:16	Lasair III	LasairIII_310C	117573	0.02831513	6	0.300	4377			0.500	2191			1000	1210			5000	108			10000	113			25000	17
2021-08-11	10:47:16	Lasair III	LasairIII_310C	117573	0.02831320	6	0.300	6016			0.500	3065			1000	1708			5000	121			10000	108			25000	18
2021-08-11	10:48:16	Lasair III	LasairIII_310C	117573	0.02830497	6	0.300	3601			0.500	1778			1000	961			5000	81			10000	95			25000	8
2021-08-11	10:49:16	Lasair III	LasairIII_310C	117573	0.02832059	6	0.300	2998			0.500	1386			1000	824			5000	69			10000	82			25000	13
2021-08-11	10:50:16	Lasair III	LasairIII_310C	117573	0.02832217	6	0.300	3014			0.500	1409			1000	950			5000	101			10000	116			25000	16
2021-08-11	10:51:16	Lasair III	LasairIII_310C	117573	0.02831052	6	0.300	10731			0.500	6220			1000	3756			5000	250			10000	205			25000	37
2021-08-11	10:52:16	Lasair III	LasairIII_310C	117573	0.02830862	6	0.300	7946			0.500	4142			1000	2491			5000	197			10000	166			25000	34
2021-08-11	10:53:16	Lasair III	LasairIII_310C	117573	0.02831181	6	0.300	5039			0.500	2420			1000	1516			5000	118			10000	133			25000	23
2021-08-11	10:54:16	Lasair III	LasairIII_310C	117573	0.02831646	6	0.300	5375			0.500	2776			1000	1592			5000	126			10000	125			25000	19
2021-08-11	10:55:16	Lasair III	LasairIII_310C	117573	0.02831308	6	0.300	4820			0.500	2494			1000	1449			5000	135			10000	160			25000	27
2021-08-11	10:56:16	Lasair III	LasairIII_310C	117573	0.02831086	6	0.300	3370			0.500	1563			1000	935			5000	81			10000	93			25000	20
2021-08-11	10:57:16	Lasair III	LasairIII_310C	117573	0.02831085	6	0.300	2342			0.500	993			1000	637			5000	77			10000	90			25000	15
2021-08-11	10:58:16	Lasair III	LasairIII_310C	117573	0.02831947	6	0.300	1948			0.500	863			1000	592			5000	70			10000	82			25000	16
2021-08-11	10:59:16	Lasair III	LasairIII_310C	117573	0.02831336	6	0.300	1355			0.500	474			1000	342			5000	42			10000	41			25000	13
2021-08-11	11:00:16	Lasair III	LasairIII_310C	117573	0.02831424	6	0.300	1209			0.500	432			1000	339			5000	37			10000	57			25000	7
2021-08-11	11:01:16	Lasair III	LasairIII_310C	117573	0.02831219	6	0.300	1297			0.500	441			1000	299			5000	34			10000	26			25000	7
2021-08-11	11:02:16	Lasair III	LasairIII_310C	117573	0.02830370	6	0.300	2001			0.500	882			1000	822			5000	93			10000	93			25000	22
2021-08-11	11:03:16	Lasair III	LasairIII_310C	117573	0.02831069	6	0.300	2146			0.500	1004			1000	663			5000	84			10000	70			25000	13
2021-08-11	11:04:16	Lasair III	LasairIII_310C	117573	0.02831109	6	0.300	2415			0.500	986			1000	658			5000	59			10000	58			25000	12
2021-08-11	11:05:16	Lasair III	LasairIII_310C	117573	0.02831477	6	0.300	2373			0.500	1004			1000	751			5000	92			10000	100			25000	20
2021-08-11	11:06:16	Lasair III	LasairIII_310C	117573	0.02831639	6	0.300	2208			0.500	1128			1000	841			5000	76			10000	63			25000	22
2021-08-11	11:07:16	Lasair III	LasairIII_310C	117573	0.02831085	6	0.300	1904			0.500	834			1000	594			5000	70			10000	66			25000	18
2021-08-11	11:08:16	Lasair III	LasairIII_310C	117573	0.02831247	6	0.300	2052			0.500	791			1000	554			5000	63			10000	67			25000	18
2021-08-11	11:09:16	Lasair III	LasairIII_310C	117573	0.02830787	6	0.300	1690			0.500	697			1000	492			5000	68			10000	67			25000	10
2021-08-11	11:10:16	Lasair III	LasairIII_310C	117573	0.02830512	6	0.300	1747			0.500	575			1000	457			5000	50			10000	63			25000	9
2021-08-11	11:11:16	Lasair III	LasairIII_310C	117573	0.02831580	6	0.300	1980			0.500	656			1000	468			5000	31			10000	65			25000	12
2021-08-11	11:12:16	Lasair III	LasairIII_310C	117573	0.02831187	6	0.300	1975	3. post-surgery		0.500	695	3. post-surgery		1000	434	3. post-surgery		5000	44	3. post-surgery		10000	57	3. post-surgery		25000	13	3. post-surgery
2021-08-11	11:13:16	Lasair III	LasairIII_310C	117573	0.02831882	6	0.300	2433	Mean	4133.72	0.500	841	Mean	1609.53	1000	629	Mean	997.344	5000	45	Mean	90.5938	10000	62	Mean	93.625	25000	13	Mean	17.0625
2021-08-11	11:14:16	Lasair III	LasairIII_310C	117573	0.02831075	6	0.300	2136	StabW	4592.84	0.500	765	StabW	1291.84	1000	610	StabW	722.324	5000	57	StabW	48.9844	10000	61	StabW	41.3707	25000	9	StabW	7.76235
2021-08-11	11:15:16	Lasair III	LasairIII_310C	117573	0.02831473	6	0.300	7199	Min	1209	0.500	1473	Min	432	1000	877	Min	299	5000	106	Min	31	10000	100	Min	26	25000	15	Min	7
2021-08-11	11:16:16	Lasair III	LasairIII_310C	117573	0.02831017	6	0.300	26122	Max	26122	0.500	3027	Max	6220	1000	1578	Max	3756	5000	162	Max	250	10000	141	Max	205	25000	14	Max	37
2021-08-11	11:17:16	Lasair III	LasairIII_310C	117573	0.02831067	6	0.300	62782			0.500	4772			1000	2027			5000	157			10000	198			25000	30
2021-08-11	11:18:16	Lasair III	LasairIII_310C	117573	0.02831135	6	0.300	53040			0.500	4121			1000	1953			5000	165			10000	179			25000	31
2021-08-11	11:19:16	Lasair III	LasairIII_310C	117573	0.02831218	6	0.300	48853			0.500	3932			1000	1870			5000	142			10000	149			25000	30
2021-08-11	11:20:16	Lasair III	LasairIII_310C	117573	0.02830524	6	0.300	55399			0.500	4234			1000	1852			5000	144			10000	149			25000	24
2021-08-11	11:21:16	Lasair III	LasairIII_310C	117573	0.02831475	6	0.300	64151			0.500	4400			1000	1862			5000	132			10000	141			25000	16
2021-08-11	11:22:16	Lasair III	LasairIII_310C	117573	0.02831079	6	0.300	66518			0.500	4544			1000	2089			5000	182			10000	133			25000	27
2021-08-11	11:23:16	Lasair III	LasairIII_310C	117573	0.02831164	6	0.300	74902			0.500	5547			1000	2420			5000	220			10000	217			25000	53
2021-08-11	11:24:16	Lasair III	LasairIII_310C	117573	0.02831330	6	0.300	65940			0.500	5327			1000	2067			5000	191			10000	169			25000	21
2021-08-11	11:25:16	Lasair III	LasairIII_310C	117573	0.02830671	6	0.300	55407			0.500	4758			1000	2025			5000	187			10000	162			25000	27
2021-08-11	11:26:16	Lasair III	LasairIII_310C	117573	0.02831202	6	0.300	64081			0.500	5394			1000	2243			5000	182			10000	167			25000	31
2021-08-11	11:27:16	Lasair III	LasairIII_310C	117573	0.02831059	6	0.300	54831			0.500	4189			1000	1868			5000	171			10000	151			25000	30
2021-08-11	11:28:16	Lasair III	LasairIII_310C	117573	0.02831498	6	0.300	61028			0.500	4722			1000	1888			5000	160			10000	169			25000	22
2021-08-11	11:29:16	Lasair III	LasairIII_310C	117573	0.02831188	6	0.300	143604			0.500	7578			1000	2083			5000	225			10000	213			25000	36
2021-08-11	11:30:16	Lasair III	LasairIII_310C	117573	0.02830633	6	0.300	176634			0.500	9235			1000	2450			5000	210			10000	201			25000	39
2021-08-11	11:31:16	Lasair III	LasairIII_310C	117573	0.02831460	6	0.300	167916			0.500	8502			1000	2177			5000	166			10000	181			25000	26
2021-08-11	11:32:16	Lasair III	LasairIII_310C	117573	0.02831287	6	0.300	171667			0.500	8853			1000	2212			5000	196			10000	210			25000	26
2021-08-11	11:33:16	Lasair III	LasairIII_310C	117573	0.02831528	6	0.300	174183			0.500	8902			1000	2153			5000	188			10000	189			25000	32
2021-08-11	11:34:16	Lasair III	LasairIII_310C	117573	0.02831093	6	0.300	155418			0.500	8185			1000	2266			5000	220			10000	190			25000	31
2021-08-11	11:35:16	Lasair III	LasairIII_310C	117573	0.02831536	6	0.300	146888			0.500	8098			1000	2289			5000	196			10000	223			25000	33
2021-08-11	11:36:16	Lasair III	LasairIII_310C	117573	0.02831556	6	0.300	173734			0.500	8639			1000	2156			5000	198			10000	182			25000	21
2021-08-11	11:37:16	Lasair III	LasairIII_310C	117573	0.02831177	6	0.300	175388	7. transport		0.500	8971	7. transport		1000	2425	7. transport		5000	216	7. transport		10000	198	7. transport		25000	36	7. transport
2021-08-11	11:38:16	Lasair III	LasairIII_310C	117573	0.02831491	6	0.300	181336	Mean	116719	0.500	9312	Mean	6720.2	1000	2563	Mean	2138.28	5000	231	Mean	182.84	10000	166	Mean	175.2	25000	30	Mean	28.64
2021-08-11	11:39:16	Lasair III	LasairIII_310C	117573	0.02831272	6	0.300	174767	StabW	55918.8	0.500	8596	StabW	2079.1	1000	2205	StabW	201.046	5000	169	StabW	27.8383	10000	129	StabW	27.7248	25000	21	StabW	8.41071
2021-08-11	11:40:16	Lasair III	LasairIII_310C	117573	0.02831678	6	0.300	176500	Min	48853	0.500	8301	Min	3932	1000	2030	Min	1852	5000	147	Min	132	10000	130	Min	129	25000	9	Min	9
2021-08-11	11:41:16	Lasair III	LasairIII_310C	117573	0.02832431	6	0.300	173015	Max	181336	0.500	8893	Max	9312	1000	2284	Max	2563	5000	176	Max	231	10000	184	Max	223	25000	34	Max	53
2021-08-11	11:42:16	Lasair III	LasairIII_310C	117573	0.02831497	6	0.300	181341			0.500	9094			1000	2340			5000	185			10000	163			25000	25
2021-08-11	11:43:16	Lasair III	LasairIII_310C	117573	0.02831946	6	0.300	181567			0.500	5894			1000	993			5000	50			10000	35			25000	8
2021-08-11	11:44:16	Lasair III	LasairIII_310C	117573	0.02831777	6	0.300	182502			0.500	5756			1000	932			5000	57			10000	34			25000	10
2021-08-11	11:45:16	Lasair III	LasairIII_310C	117573	0.02831656	6	0.300	185798			0.500	6214			1000	1145			5000	73			10000	85			25000	19
2021-08-11	11:46:16	Lasair III	LasairIII_310C	117573	0.02831392	6	0.300	185193			0.500	6025			1000	1167			5000	84			10000	91			25000	19
2021-08-11	11:47:16	Lasair III	LasairIII_310C	117573	0.02831356	6	0.300	186492			0.500	5975			1000	1147			5000	65			10000	79			25000	10
2021-08-11	11:48:16	Lasair III	LasairIII_310C	117573	0.02831655	6	0.300	184966			0.500	5993			1000	1028			5000	60			10000	87			25000	14
2021-08-11	11:49:16	Lasair III	LasairIII_310C	117573	0.02831720	6	0.300	189629			0.500	6235			1000	1127			5000	75			10000	84			25000	17
2021-08-11	11:50:16	Lasair III	LasairIII_310C	117573	0.02831924	6	0.300	193249			0.500	6491			1000	1139			5000	83			10000	93			25000	28
2021-08-11	11:51:16	Lasair III	LasairIII_310C	117573	0.02831643	6	0.300	185081			0.500	6255			1000	1077			5000	64			10000	73			25000	10
2021-08-11	11:52:16	Lasair III	LasairIII_310C	117573	0.02832440	6	0.300	186867			0.500	6142			1000	1161			5000	56			10000	54			25000	11
2021-08-11	11:53:16	Lasair III	LasairIII_310C	117573	0.02831251	6	0.300	190137			0.500	6335			1000	1066			5000	56			10000	46			25000	11
2021-08-11	11:54:16	Lasair III	LasairIII_310C	117573	0.02832372	6	0.300	194262			0.500	6580			1000	1080			5000	73			10000	46			25000	17
2021-08-11	11:55:16	Lasair III	LasairIII_310C	117573	0.02831833	6	0.300	207565			0.500	7056			1000	1245			5000	84			10000	84			25000	15
2021-08-11	11:56:16	Lasair III	LasairIII_310C	117573	0.02831782	6	0.300	200932			0.500	6745			1000	1137			5000	82			10000	79			25000	14
2021-08-11	11:57:16	Lasair III	LasairIII_310C	117573	0.02831679	6	0.300	197012			0.500	6618			1000	1129			5000	79			10000	63			25000	11
2021-08-11	11:58:16	Lasair III	LasairIII_310C	117573	0.02832222	6	0.300	193354			0.500	6558			1000	1004			5000	67			10000	41			25000	10
2021-08-11	11:59:16	Lasair III	LasairIII_310C	117573	0.02832305	6	0.300	192028			0.500	6465			1000	1063			5000	58			10000	55			25000	13
2021-08-11	12:00:16	Lasair III	LasairIII_310C	117573	0.02832483	6	0.300	192033			0.500	6562			1000	1085			5000	61			10000	61			25000	9
2021-08-11	12:01:16	Lasair III	LasairIII_310C	117573	0.02831669	6	0.300	189782			0.500	6481			1000	1048			5000	60			10000	70			25000	14
2021-08-11	12:02:16	Lasair III	LasairIII_310C	117573	0.02832059	6	0.300	196766			0.500	6707			1000	1146			5000	86			10000	86			25000	8
2021-08-11	12:03:16	Lasair III	LasairIII_310C	117573	0.02831982	6	0.300	192303			0.500	6442			1000	1073			5000	70			10000	71			25000	12
2021-08-11	12:04:16	Lasair III	LasairIII_310C	117573	0.02831896	6	0.300	189830			0.500	6255			1000	1055			5000	79			10000	66			25000	12
2021-08-11	12:05:16	Lasair III	LasairIII_310C	117573	0.02832094	6	0.300	190040			0.500	6204			1000	1020			5000	64			10000	76			25000	8
2021-08-11	12:06:16	Lasair III	LasairIII_310C	117573	0.02832090	6	0.300	312925			0.500	43739			1000	14318			5000	99			10000	101			25000	16
2021-08-11	12:07:16	Lasair III	LasairIII_310C	117573	0.02831688	6	0.300	438224			0.500	99230			1000	34009			5000	24			10000	36			25000	14
2021-08-11	12:08:16	Lasair III	LasairIII_310C	117573	0.02832205	6	0.300	407562			0.500	86148			1000	29288			5000	33			10000	38			25000	2
2021-08-11	12:09:16	Lasair III	LasairIII_310C	117573	0.02832155	6	0.300	373960			0.500	72143			1000	23395			5000	48			10000	64			25000	9
2021-08-11	12:10:16	Lasair III	LasairIII_310C	117573	0.02832027	6	0.300	342139			0.500	60485			1000	19422			5000	50			10000	59			25000	15
2021-08-11	12:11:16	Lasair III	LasairIII_310C	117573	0.02832011	6	0.300	311630			0.500	50377			1000	15833			5000	33			10000	50			25000	6
2021-08-11	12:12:16	Lasair III	LasairIII_310C	117573	0.02832183	6	0.300	294304			0.500	43656			1000	13574			5000	40			10000	42			25000	8
2021-08-11	12:13:16	Lasair III	LasairIII_310C	117573	0.02831364	6	0.300	273193			0.500	37001			1000	11038			5000	32			10000	35			25000	8
2021-08-11	12:14:16	Lasair III	LasairIII_310C	117573	0.02831822	6	0.300	265324			0.500	33438			1000	10143			5000	43			10000	41			25000	11
2021-08-11	12:15:16	Lasair III	LasairIII_310C	117573	0.02832316	6	0.300	245639			0.500	27997			1000	8251			5000	22			10000	20			25000	4
2021-08-11	12:16:16	Lasair III	LasairIII_310C	117573	0.02831667	6	0.300	242471			0.500	25432			1000	7235			5000	49			10000	58			25000	11
2021-08-11	12:17:16	Lasair III	LasairIII_310C	117573	0.02832204	6	0.300	233813			0.500	22062			1000	6182			5000	25			10000	33			25000	7
2021-08-11	12:18:16	Lasair III	LasairIII_310C	117573	0.02832176	6	0.300	228597			0.500	20158			1000	5617			5000	38			10000	49			25000	10
2021-08-11	12:19:16	Lasair III	LasairIII_310C	117573	0.02832305	6	0.300	220326			0.500	17507			1000	4566			5000	32			10000	45			25000	8
2021-08-11	12:20:16	Lasair III	LasairIII_310C	117573	0.02831506	6	0.300	203885			0.500	13697			1000	3454			5000	28			10000	45			25000	12
2021-08-11	12:21:16	Lasair III	LasairIII_310C	117573	0.02832179	6	0.300	165181	6. storage		0.500	4861	6. storage		1000	559	6. storage		5000	23	6. storage		10000	30	6. storage		25000	5	6. storage
2021-08-11	12:22:16	Lasair III	LasairIII_310C	117573	0.02831600	6	0.300	164678	Mean	222612	0.500	4677	Mean	18898.1	1000	480	Mean	5368.41	5000	19	Mean	56.1364	10000	26	Mean	59.0909	25000	3	Mean	11.0455
2021-08-11	12:23:16	Lasair III	LasairIII_310C	117573	0.02832304	6	0.300	165943	StabW	65869.4	0.500	4535	StabW	23227.7	1000	478	StabW	8058.85	5000	19	StabW	29.8917	10000	49	StabW	26.8448	25000	6	StabW	5.4515
2021-08-11	12:24:16	Lasair III	LasairIII_310C	117573	0.02831980	6	0.300	168641	Min	164678	0.500	4812	Min	4478	1000	517	Min	444	5000	13	Min	13	10000	14	Min	14	25000	4	Min	2
2021-08-11	12:25:16	Lasair III	LasairIII_310C	117573	0.02832853	6	0.300	167762	Max	438224	0.500	4478	Max	99230	1000	444	Max	34009	5000	29	Max	185	10000	43	Max	163	25000	2	Max	28
2021-08-11	12:26:16	Lasair III	LasairIII_310C	117573	0.02831668	6	0.300	168048			0.500	4387			1000	602			5000	38			10000	56			25000	14
2021-08-11	12:27:16	Lasair III	LasairIII_310C	117573	0.02831700	6	0.300	169773			0.500	4499			1000	610			5000	37			10000	67			25000	6
2021-08-11	12:28:16	Lasair III	LasairIII_310C	117573	0.02832399	6	0.300	170873			0.500	5266			1000	1349			5000	72			10000	50			25000	16
2021-08-11	12:29:16	Lasair III	LasairIII_310C	117573	0.02832734	6	0.300	176062			0.500	7845			1000	3039			5000	112			10000	64			25000	13
2021-08-11	12:30:16	Lasair III	LasairIII_310C	117573	0.02831857	6	0.300	179491			0.500	11513			1000	5717			5000	179			10000	42			25000	7
2021-08-11	12:31:16	Lasair III	LasairIII_310C	117573	0.02832076	6	0.300	179359			0.500	12276			1000	6416			5000	201			10000	46			25000	4
2021-08-11	12:32:16	Lasair III	LasairIII_310C	117573	0.02832133	6	0.300	180694			0.500	14414			1000	7993			5000	266			10000	46			25000	3
2021-08-11	12:33:16	Lasair III	LasairIII_310C	117573	0.02832305	6	0.300	177942	4. Disinfection		0.500	13557	4. Disinfection		1000	7571	4. Disinfection		5000	203	4. Disinfection		10000	56	4. Disinfection		25000	3	4. Disinfection
2021-08-11	12:34:16	Lasair III	LasairIII_310C	117573	0.02832443	6	0.300	176181	Mean	174298	0.500	12674	Mean	9685.5	1000	6932	Mean	4563.92	5000	194	Mean	142.417	10000	64	Mean	51.9167	25000	7	Mean	7.16667
2021-08-11	12:35:16	Lasair III	LasairIII_310C	117573	0.02832400	6	0.300	171982	StabW	4466.58	0.500	10968	StabW	3526.42	1000	5521	StabW	2637.42	5000	169	StabW	71.7666	10000	45	StabW	9.17961	25000	4	StabW	4.60895
2021-08-11	12:36:16	Lasair III	LasairIII_310C	117573	0.02832096	6	0.300	171547	Min	168048	0.500	10037	Min	4387	1000	4974	Min	602	5000	136	Min	37	10000	46	Min	41	25000	3	Min	3
2021-08-11	12:37:16	Lasair III	LasairIII_310C	117573	0.02832677	6	0.300	169626	Max	180694	0.500	8790	Max	14414	1000	4043	Max	7993	5000	102	Max	266	10000	41	Max	67	25000	6	Max	16
2021-08-11	12:38:16	Lasair III	LasairIII_310C	117573	0.02832257	6	0.300	167438			0.500	7931			1000	3448			5000	85			10000	51			25000	4
2021-08-11	12:39:16	Lasair III	LasairIII_310C	117573	0.02831482	6	0.300	166420			0.500	7556			1000	3005			5000	107			10000	48			25000	5
2021-08-11	12:40:16	Lasair III	LasairIII_310C	117573	0.02831991	6	0.300	163242			0.500	6417			1000	2610			5000	75			10000	39			25000	5
2021-08-11	12:41:16	Lasair III	LasairIII_310C	117573	0.02831853	6	0.300	161653			0.500	5959			1000	2043			5000	75			10000	37			25000	10
2021-08-11	12:42:16	Lasair III	LasairIII_310C	117573	0.02831581	6	0.300	160222			0.500	5757			1000	2021			5000	69			10000	59			25000	12
2021-08-11	12:43:16	Lasair III	LasairIII_310C	117573	0.02832418	6	0.300	158499			0.500	5240			1000	1633			5000	78			10000	54			25000	3
2021-08-11	12:44:16	Lasair III	LasairIII_310C	117573	0.02831615	6	0.300	158675			0.500	4983			1000	1464			5000	60			10000	51			25000	9
2021-08-11	12:45:16	Lasair III	LasairIII_310C	117573	0.02832305	6	0.300	156792			0.500	4440			1000	1163			5000	42			10000	42			25000	12
2021-08-11	12:46:16	Lasair III	LasairIII_310C	117573	0.02831629	6	0.300	155490			0.500	4375			1000	952			5000	32			10000	27			25000	7
2021-08-11	12:47:16	Lasair III	LasairIII_310C	117573	0.02832258	6	0.300	156602			0.500	4575			1000	1170			5000	42			10000	32			25000	1
2021-08-11	12:48:16	Lasair III	LasairIII_310C	117573	0.02832505	6	0.300	157277			0.500	6291			1000	2532			5000	102			10000	28			25000	6
2021-08-11	12:49:16	Lasair III	LasairIII_310C	117573	0.02831603	6	0.300	160586			0.500	9006			1000	4577			5000	144			10000	71			25000	6
2021-08-11	12:50:16	Lasair III	LasairIII_310C	117573	0.02832254	6	0.300	160808			0.500	9872			1000	5187			5000	193			10000	44			25000	8
2021-08-11	12:51:16	Lasair III	LasairIII_310C	117573	0.02831582	6	0.300	166756			0.500	13436			1000	7783			5000	217			10000	55			25000	5
2021-08-11	12:52:16	Lasair III	LasairIII_310C	117573	0.02831875	6	0.300	169273			0.500	12964			1000	7517			5000	230			10000	62			25000	5
2021-08-11	12:53:16	Lasair III	LasairIII_310C	117573	0.02831506	6	0.300	168471			0.500	12621			1000	6958			5000	229			10000	38			25000	2
2021-08-11	12:54:16	Lasair III	LasairIII_310C	117573	0.02832540	6	0.300	165469			0.500	11031			1000	5816			5000	173			10000	38			25000	4
2021-08-11	12:55:16	Lasair III	LasairIII_310C	117573	0.02832137	6	0.300	162571			0.500	9693			1000	4889			5000	150			10000	72			25000	16
2021-08-11	12:56:16	Lasair III	LasairIII_310C	117573	0.02831941	6	0.300	163371			0.500	9127			1000	4334			5000	124			10000	45			25000	9
2021-08-11	12:57:16	Lasair III	LasairIII_310C	117573	0.02832088	6	0.300	161165			0.500	7973			1000	3592			5000	125			10000	35			25000	7
2021-08-11	12:58:16	Lasair III	LasairIII_310C	117573	0.02832220	6	0.300	160471			0.500	6916			1000	2919			5000	90			10000	32			25000	7
2021-08-11	12:59:16	Lasair III	LasairIII_310C	117573	0.02832706	6	0.300	155630			0.500	6143			1000	2380			5000	80			10000	44			25000	10
2021-08-11	13:00:16	Lasair III	LasairIII_310C	117573	0.02832069	6	0.300	156479			0.500	5659			1000	2078			5000	59			10000	41			25000	5
2021-08-11	13:01:16	Lasair III	LasairIII_310C	117573	0.02832172	6	0.300	155544			0.500	5590			1000	1785			5000	57			10000	46			25000	5
2021-08-11	13:02:16	Lasair III	LasairIII_310C	117573	0.02831844	6	0.300	152994			0.500	4794			1000	1425			5000	39			10000	22			25000	3
2021-08-11	13:03:16	Lasair III	LasairIII_310C	117573	0.02831981	6	0.300	155004			0.500	4933			1000	1399			5000	53			10000	57			25000	14
2021-08-11	13:04:16	Lasair III	LasairIII_310C	117573	0.02831670	6	0.300	153780			0.500	4662			1000	1200			5000	52			10000	49			25000	7
2021-08-11	13:05:16	Lasair III	LasairIII_310C	117573	0.02831373	6	0.300	155791	5. packaging		0.500	4527	5. packaging		1000	1047	5. packaging		5000	57	5. packaging		10000	64	5. packaging		25000	8	5. packaging
2021-08-11	13:06:16	Lasair III	LasairIII_310C	117573	0.02832277	6	0.300	156408	Mean	159894	0.500	4369	Mean	6856.59	1000	955	Mean	2821.44	5000	49	Mean	94.625	10000	40	Mean	46.5625	25000	7	Mean	7
2021-08-11	13:07:16	Lasair III	LasairIII_310C	117573	0.02832891	6	0.300	157060	StabW	4515.64	0.500	4277	StabW	2760.35	1000	880	StabW	2047.24	5000	55	StabW	58.8046	10000	80	StabW	13.6782	25000	12	StabW	3.49193
2021-08-11	13:08:16	Lasair III	LasairIII_310C	117573	0.02832138	6	0.300	156558	Min	152994	0.500	4026	Min	4026	1000	732	Min	732	5000	43	Min	32	10000	52	Min	22	25000	5	Min	1
2021-08-11	13:09:16	Lasair III	LasairIII_310C	117573	0.02832150	6	0.300	160095	Max	169273	0.500	4268	Max	13436	1000	792	Max	7783	5000	42	Max	230	10000	35	Max	80	25000	5	Max	16
2021-08-11	13:10:16	Lasair III	LasairIII_310C	117573	0.02831767	6	0.300	196698			0.500	6486			1000	1464			5000	67			10000	49			25000	11
2021-08-11	13:11:16	Lasair III	LasairIII_310C	117573	0.02832086	6	0.300	199420			0.500	6226			1000	1207			5000	55			10000	42			25000	4
2021-08-11	13:12:16	Lasair III	LasairIII_310C	117573	0.02832091	6	0.300	198321			0.500	5963			1000	1094			5000	61			10000	46			25000	4
2021-08-11	13:13:16	Lasair III	LasairIII_310C	117573	0.02831787	6	0.300	197007			0.500	5502			1000	917			5000	46			10000	31			25000	4
2021-08-11	13:14:16	Lasair III	LasairIII_310C	117573	0.02831790	6	0.300	194846			0.500	5176			1000	851			5000	44			10000	44			25000	4
2021-08-11	13:15:16	Lasair III	LasairIII_310C	117573	0.02832431	6	0.300	199303			0.500	5393			1000	855			5000	46			10000	46			25000	9
2021-08-11	13:16:16	Lasair III	LasairIII_310C	117573	0.02831805	6	0.300	216353			0.500	9002			1000	1460			5000	51			10000	56			25000	10
2021-08-11	13:17:16	Lasair III	LasairIII_310C	117573	0.02832370	6	0.300	261734			0.500	28704			1000	8423			5000	160			10000	61			25000	9
2021-08-11	13:18:16	Lasair III	LasairIII_310C	117573	0.02831671	6	0.300	235931			0.500	16094			1000	4225			5000	98			10000	62			25000	7
2021-08-11	13:19:16	Lasair III	LasairIII_310C	117573	0.02832073	6	0.300	232616			0.500	12869			1000	3209			5000	71			10000	31			25000	2
2021-08-11	13:20:16	Lasair III	LasairIII_310C	117573	0.02832036	6	0.300	233669			0.500	11956			1000	3041			5000	62			10000	42			25000	5
2021-08-11	13:21:16	Lasair III	LasairIII_310C	117573	0.02832214	6	0.300	232852			0.500	10398			1000	2511			5000	56			10000	40			25000	6
2021-08-11	13:22:16	Lasair III	LasairIII_310C	117573	0.02831915	6	0.300	238320			0.500	9704			1000	2427			5000	134			10000	77			25000	12
2021-08-11	13:23:16	Lasair III	LasairIII_310C	117573	0.02831899	6	0.300	276000			0.500	9840			1000	2276			5000	102			10000	90			25000	21
2021-08-11	13:24:16	Lasair III	LasairIII_310C	117573	0.02832358	6	0.300	279046			0.500	9667			1000	2125			5000	56			10000	81			25000	16
2021-08-11	13:25:16	Lasair III	LasairIII_310C	117573	0.02832442	6	0.300	283601			0.500	9910			1000	2284			5000	104			10000	59			25000	12
2021-08-11	13:26:16	Lasair III	LasairIII_310C	117573	0.02832151	6	0.300	280611			0.500	10717			1000	2729			5000	77			10000	56			25000	5
2021-08-11	13:27:16	Lasair III	LasairIII_310C	117573	0.02831956	6	0.300	271631	8. disposal		0.500	10469	8. disposal		1000	2559	8. disposal		5000	77	8. disposal		10000	45	8. disposal		25000	6	8. disposal
2021-08-11	13:28:16	Lasair III	LasairIII_310C	117573	0.02832100	6	0.300	262545	Mean	233954	0.500	9413	Mean	9845.27	1000	2331	Mean	2339.68	5000	100	Mean	77.3636	10000	65	Mean	52.2273	25000	16	Mean	8.72727
2021-08-11	13:29:16	Lasair III	LasairIII_310C	117573	0.02832027	6	0.300	263128	StabW	38928.6	0.500	9559	StabW	5065.16	1000	2255	StabW	1611.95	5000	83	StabW	30.6556	10000	49	StabW	15.7629	25000	12	StabW	5.05382
2021-08-11	13:30:16	Lasair III	LasairIII_310C	117573	0.02831814	6	0.300	261727	Min	131637	0.500	8916	Min	4632	1000	2158	Min	851	5000	104	Min	44	10000	45	Min	31	25000	14	Min	2
2021-08-11	13:30:46	Lasair III	LasairIII_310C	117573	0.01368800	6	0.300	131637	Max	283601	0.500	4632	Max	28704	1000	1072	Max	8423	5000	48	Max	160	10000	32	Max	90	25000	3	Max	21

## Sheet: hospital 3 day 1
preliminary comment:
hospital 3 day 1: Unfortunately, we could not perform a measurement, because the particle counter was not available at that time

## Sheet: hospital 3 day 2
Sampling date	Sampling time	Particle counter name	Particle counter model	Ser.Nr.	Sample volume	Number of particle channels	particle size 1	count values 1 [no./m3]			particle size 2	count values 2 [no./m3]			particle size 3	count values 3 [no./m3]			particle size 4	count values 4 [no./m3]			particle size 5	count values 5 [no./m3]			particle size 6	count values 6 [no./m3]
2021-06-22	07:13:12	Lasair III	LasairIII_310C	117573	0.02831207	6	0,3 µm	425			0,5 µm	210			1 µm	201			5 µm	23			10 µm	30			25 µm	6
2021-06-22	07:14:12	Lasair III	LasairIII_310C	117573	0.02831323	6	0.300	377			0.500	219			1000	173			5000	22			10000	18			25000	6
2021-06-22	07:15:12	Lasair III	LasairIII_310C	117573	0.02831431	6	0.300	236			0.500	140			1000	132			5000	20			10000	11			25000	4
2021-06-22	07:16:12	Lasair III	LasairIII_310C	117573	0.02831558	6	0.300	103			0.500	65			1000	57			5000	3			10000	8			25000	1
2021-06-22	07:17:12	Lasair III	LasairIII_310C	117573	0.02831383	6	0.300	947			0.500	48			1000	30			5000	3			10000	2			25000	1
2021-06-22	07:18:12	Lasair III	LasairIII_310C	117573	0.02831601	6	0.300	2564			0.500	72			1000	9			5000	4			10000	4			25000	0
2021-06-22	07:19:12	Lasair III	LasairIII_310C	117573	0.02832212	6	0.300	2916			0.500	65			1000	16			5000	0			10000	4			25000	0
2021-06-22	07:20:12	Lasair III	LasairIII_310C	117573	0.02831256	6	0.300	2037			0.500	113			1000	86			5000	9			10000	11			25000	2
2021-06-22	07:21:12	Lasair III	LasairIII_310C	117573	0.02832072	6	0.300	1694			0.500	142			1000	91			5000	15			10000	21			25000	9
2021-06-22	07:22:12	Lasair III	LasairIII_310C	117573	0.02831816	6	0.300	1467			0.500	98			1000	48			5000	6			10000	10			25000	5
2021-06-22	07:23:12	Lasair III	LasairIII_310C	117573	0.02832201	6	0.300	802			0.500	74			1000	18			5000	4			10000	9			25000	2
2021-06-22	07:24:12	Lasair III	LasairIII_310C	117573	0.02831516	6	0.300	431			0.500	25			1000	19			5000	5			10000	4			25000	3
2021-06-22	07:25:12	Lasair III	LasairIII_310C	117573	0.02831079	6	0.300	201			0.500	45			1000	44			5000	6			10000	8			25000	4
2021-06-22	07:26:12	Lasair III	LasairIII_310C	117573	0.02831375	6	0.300	216			0.500	87			1000	93			5000	9			10000	17			25000	4
2021-06-22	07:27:12	Lasair III	LasairIII_310C	117573	0.02831744	6	0.300	422			0.500	206			1000	152			5000	20			10000	16			25000	4
2021-06-22	07:28:12	Lasair III	LasairIII_310C	117573	0.02832001	6	0.300	278			0.500	158			1000	113			5000	21			10000	18			25000	9
2021-06-22	07:29:12	Lasair III	LasairIII_310C	117573	0.02832790	6	0.300	211			0.500	116			1000	80			5000	11			10000	12			25000	3
2021-06-22	07:30:12	Lasair III	LasairIII_310C	117573	0.02833217	6	0.300	320			0.500	218			1000	90			5000	7			10000	18			25000	6
2021-06-22	07:31:12	Lasair III	LasairIII_310C	117573	0.02832455	6	0.300	529			0.500	236			1000	102			5000	5			10000	13			25000	5
2021-06-22	07:32:12	Lasair III	LasairIII_310C	117573	0.02832046	6	0.300	205			0.500	76			1000	55			5000	10			10000	15			25000	14
2021-06-22	07:33:12	Lasair III	LasairIII_310C	117573	0.02832422	6	0.300	253			0.500	129			1000	87			5000	15			10000	22			25000	12
2021-06-22	07:34:12	Lasair III	LasairIII_310C	117573	0.02831868	6	0.300	100			0.500	64			1000	42			5000	1			10000	10			25000	0
2021-06-22	07:35:12	Lasair III	LasairIII_310C	117573	0.02832173	6	0.300	42			0.500	24			1000	17			5000	1			10000	3			25000	0
2021-06-22	07:36:12	Lasair III	LasairIII_310C	117573	0.02832098	6	0.300	123			0.500	27			1000	10			5000	3			10000	3			25000	0
2021-06-22	07:37:12	Lasair III	LasairIII_310C	117573	0.02832469	6	0.300	127			0.500	8			1000	6			5000	1			10000	0			25000	0
2021-06-22	07:38:12	Lasair III	LasairIII_310C	117573	0.02832620	6	0.300	79			0.500	6			1000	5			5000	1			10000	0			25000	0
2021-06-22	07:39:12	Lasair III	LasairIII_310C	117573	0.02832043	6	0.300	122			0.500	70			1000	91			5000	9			10000	17			25000	3
2021-06-22	07:40:12	Lasair III	LasairIII_310C	117573	0.02831790	6	0.300	120			0.500	57			1000	58			5000	10			10000	19			25000	3
2021-06-22	07:41:12	Lasair III	LasairIII_310C	117573	0.02831770	6	0.300	49			0.500	22			1000	17			5000	6			10000	9			25000	5
2021-06-22	07:42:12	Lasair III	LasairIII_310C	117573	0.02830913	6	0.300	157			0.500	73			1000	56			5000	9			10000	9			25000	1
2021-06-22	07:43:12	Lasair III	LasairIII_310C	117573	0.02831116	6	0.300	55			0.500	24			1000	19			5000	4			10000	3			25000	0
2021-06-22	07:44:12	Lasair III	LasairIII_310C	117573	0.02831258	6	0.300	60			0.500	35			1000	33			5000	3			10000	1			25000	1
2021-06-22	07:45:12	Lasair III	LasairIII_310C	117573	0.02831583	6	0.300	54			0.500	24			1000	10			5000	3			10000	3			25000	1
2021-06-22	07:46:12	Lasair III	LasairIII_310C	117573	0.02831589	6	0.300	228			0.500	83			1000	80			5000	18			10000	16			25000	7
2021-06-22	07:47:12	Lasair III	LasairIII_310C	117573	0.02830845	6	0.300	141			0.500	70			1000	42			5000	8			10000	21			25000	4
2021-06-22	07:48:12	Lasair III	LasairIII_310C	117573	0.02830777	6	0.300	70			0.500	21			1000	23			5000	7			10000	9			25000	2
2021-06-22	07:49:12	Lasair III	LasairIII_310C	117573	0.02830794	6	0.300	33			0.500	18			1000	8			5000	2			10000	3			25000	0
2021-06-22	07:50:12	Lasair III	LasairIII_310C	117573	0.02830881	6	0.300	19			0.500	8			1000	10			5000	0			10000	1			25000	1
2021-06-22	07:51:12	Lasair III	LasairIII_310C	117573	0.02830382	6	0.300	26			0.500	11			1000	8			5000	2			10000	3			25000	0
2021-06-22	07:52:12	Lasair III	LasairIII_310C	117573	0.02832095	6	0.300	42			0.500	3			1000	11			5000	1			10000	1			25000	0
2021-06-22	07:53:12	Lasair III	LasairIII_310C	117573	0.02830663	6	0.300	85			0.500	64			1000	81			5000	11			10000	10			25000	0
2021-06-22	07:54:12	Lasair III	LasairIII_310C	117573	0.02831820	6	0.300	275			0.500	171			1000	181			5000	28			10000	33			25000	3
2021-06-22	07:55:12	Lasair III	LasairIII_310C	117573	0.02831284	6	0.300	126			0.500	54			1000	69			5000	14			10000	12			25000	2
2021-06-22	07:56:12	Lasair III	LasairIII_310C	117573	0.02831374	6	0.300	161			0.500	83			1000	112			5000	19			10000	7			25000	2
2021-06-22	07:57:12	Lasair III	LasairIII_310C	117573	0.02831066	6	0.300	80			0.500	47			1000	49			5000	9			10000	8			25000	4
2021-06-22	07:58:12	Lasair III	LasairIII_310C	117573	0.02831103	6	0.300	104			0.500	46			1000	48			5000	9			10000	16			25000	3
2021-06-22	07:59:12	Lasair III	LasairIII_310C	117573	0.02830943	6	0.300	87			0.500	45			1000	64			5000	13			10000	9			25000	3
2021-06-22	08:00:12	Lasair III	LasairIII_310C	117573	0.02831595	6	0.300	195			0.500	159			1000	144			5000	11			10000	17			25000	13
2021-06-22	08:01:12	Lasair III	LasairIII_310C	117573	0.02831241	6	0.300	67			0.500	35			1000	41			5000	5			10000	10			25000	3
2021-06-22	08:02:12	Lasair III	LasairIII_310C	117573	0.02831062	6	0.300	49			0.500	42			1000	33			5000	7			10000	10			25000	5
2021-06-22	08:03:12	Lasair III	LasairIII_310C	117573	0.02831617	6	0.300	55			0.500	48			1000	37			5000	4			10000	5			25000	0
2021-06-22	08:04:12	Lasair III	LasairIII_310C	117573	0.02830845	6	0.300	55			0.500	23			1000	27			5000	4			10000	4			25000	1
2021-06-22	08:05:12	Lasair III	LasairIII_310C	117573	0.02831134	6	0.300	32			0.500	31			1000	20			5000	5			10000	3			25000	2
2021-06-22	08:06:12	Lasair III	LasairIII_310C	117573	0.02830525	6	0.300	49			0.500	29			1000	32			5000	7			10000	11			25000	1
2021-06-22	08:07:12	Lasair III	LasairIII_310C	117573	0.02831315	6	0.300	148			0.500	107			1000	70			5000	11			10000	14			25000	3
2021-06-22	08:08:12	Lasair III	LasairIII_310C	117573	0.02831427	6	0.300	269			0.500	169			1000	141			5000	19			10000	40			25000	13
2021-06-22	08:09:12	Lasair III	LasairIII_310C	117573	0.02830464	6	0.300	91			0.500	76			1000	64			5000	8			10000	5			25000	0
2021-06-22	08:10:12	Lasair III	LasairIII_310C	117573	0.02831120	6	0.300	43			0.500	34			1000	28			5000	2			10000	5			25000	5
2021-06-22	08:11:12	Lasair III	LasairIII_310C	117573	0.02831805	6	0.300	41			0.500	22			1000	26			5000	2			10000	4			25000	2
2021-06-22	08:12:12	Lasair III	LasairIII_310C	117573	0.02831747	6	0.300	415			0.500	242			1000	308			5000	66			10000	42			25000	6
2021-06-22	08:13:12	Lasair III	LasairIII_310C	117573	0.02831095	6	0.300	1040			0.500	715			1000	713			5000	108			10000	50			25000	17
2021-06-22	08:14:12	Lasair III	LasairIII_310C	117573	0.02831471	6	0.300	1669			0.500	1009			1000	1020			5000	161			10000	72			25000	20
2021-06-22	08:15:12	Lasair III	LasairIII_310C	117573	0.02830618	6	0.300	643			0.500	431			1000	448			5000	63			10000	58			25000	17
2021-06-22	08:16:12	Lasair III	LasairIII_310C	117573	0.02831334	6	0.300	567			0.500	435			1000	394			5000	42			10000	26			25000	16
2021-06-22	08:17:12	Lasair III	LasairIII_310C	117573	0.02830980	6	0.300	773			0.500	550			1000	525			5000	78			10000	30			25000	11
2021-06-22	08:18:12	Lasair III	LasairIII_310C	117573	0.02831278	6	0.300	593			0.500	449			1000	366			5000	38			10000	35			25000	7
2021-06-22	08:19:12	Lasair III	LasairIII_310C	117573	0.02831214	6	0.300	671			0.500	418			1000	363			5000	53			10000	45			25000	15
2021-06-22	08:20:12	Lasair III	LasairIII_310C	117573	0.02832026	6	0.300	342			0.500	226			1000	178			5000	13			10000	28			25000	8
2021-06-22	08:21:12	Lasair III	LasairIII_310C	117573	0.02831332	6	0.300	492			0.500	405			1000	352			5000	36			10000	53			25000	15
2021-06-22	08:22:12	Lasair III	LasairIII_310C	117573	0.02831401	6	0.300	487			0.500	346			1000	302			5000	26			10000	29			25000	2
2021-06-22	08:23:12	Lasair III	LasairIII_310C	117573	0.02831256	6	0.300	354			0.500	237			1000	215			5000	22			10000	24			25000	10
2021-06-22	08:24:12	Lasair III	LasairIII_310C	117573	0.02831879	6	0.300	497			0.500	260			1000	202			5000	16			10000	27			25000	2
2021-06-22	08:25:12	Lasair III	LasairIII_310C	117573	0.02831617	6	0.300	768			0.500	520			1000	443			5000	44			10000	28			25000	14
2021-06-22	08:26:12	Lasair III	LasairIII_310C	117573	0.02831740	6	0.300	619			0.500	310			1000	240			5000	25			10000	23			25000	5
2021-06-22	08:27:12	Lasair III	LasairIII_310C	117573	0.02832177	6	0.300	637			0.500	295			1000	254			5000	21			10000	10			25000	2
2021-06-22	08:28:12	Lasair III	LasairIII_310C	117573	0.02832313	6	0.300	610			0.500	361			1000	337			5000	33			10000	23			25000	13
2021-06-22	08:29:12	Lasair III	LasairIII_310C	117573	0.02831825	6	0.300	406			0.500	293			1000	282			5000	23			10000	15			25000	3
2021-06-22	08:30:12	Lasair III	LasairIII_310C	117573	0.02831602	6	0.300	458	1. pre-surgery		0.500	296	1. pre-surgery		1000	266	1. pre-surgery		5000	25	1. pre-surgery		10000	18	1. pre-surgery		25000	2	1. pre-surgery
2021-06-22	08:31:12	Lasair III	LasairIII_310C	117573	0.02831489	6	0.300	327	Mean	409.671	0.500	214	Mean	161.622	1000	193	Mean	141.415	5000	16	Mean	17.9024	10000	13	Mean	16.2561	25000	3	Mean	4.80488
2021-06-22	08:32:12	Lasair III	LasairIII_310C	117573	0.02831704	6	0.300	179	StabW	541.303	0.500	86	StabW	178.853	1000	85	StabW	173.241	5000	7	StabW	24.5335	10000	7	StabW	14.2299	25000	0	StabW	5.00479
2021-06-22	08:33:12	Lasair III	LasairIII_310C	117573	0.02831927	6	0.300	201	Min	19	0.500	209	Min	3	1000	150	Min	5	5000	18	Min	0	10000	19	Min	0	25000	3	Min	0
2021-06-22	08:34:12	Lasair III	LasairIII_310C	117573	0.02832247	6	0.300	552	Max	2916	0.500	471	Max	1009	1000	451	Max	1020	5000	39	Max	161	10000	33	Max	72	25000	10	Max	20
2021-06-22	08:35:12	Lasair III	LasairIII_310C	117573	0.02831546	6	0.300	334			0.500	280			1000	151			5000	12			10000	8			25000	1
2021-06-22	08:36:12	Lasair III	LasairIII_310C	117573	0.02832234	6	0.300	148			0.500	122			1000	78			5000	8			10000	2			25000	1
2021-06-22	08:37:12	Lasair III	LasairIII_310C	117573	0.02831670	6	0.300	264			0.500	200			1000	171			5000	12			10000	5			25000	2
2021-06-22	08:38:12	Lasair III	LasairIII_310C	117573	0.02832007	6	0.300	242			0.500	97			1000	59			5000	5			10000	4			25000	2
2021-06-22	08:39:12	Lasair III	LasairIII_310C	117573	0.02831557	6	0.300	269			0.500	161			1000	103			5000	13			10000	5			25000	4
2021-06-22	08:40:12	Lasair III	LasairIII_310C	117573	0.02831470	6	0.300	8438			0.500	682			1000	171			5000	31			10000	23			25000	4
2021-06-22	08:41:12	Lasair III	LasairIII_310C	117573	0.02832064	6	0.300	5749			0.500	913			1000	595			5000	56			10000	23			25000	7
2021-06-22	08:42:12	Lasair III	LasairIII_310C	117573	0.02831872	6	0.300	5407			0.500	667			1000	291			5000	13			10000	15			25000	2
2021-06-22	08:43:12	Lasair III	LasairIII_310C	117573	0.02831237	6	0.300	8019			0.500	861			1000	310			5000	20			10000	20			25000	2
2021-06-22	08:44:12	Lasair III	LasairIII_310C	117573	0.02831717	6	0.300	10655			0.500	1591			1000	350			5000	11			10000	9			25000	2
2021-06-22	08:45:12	Lasair III	LasairIII_310C	117573	0.02831879	6	0.300	1750			0.500	306			1000	105			5000	10			10000	6			25000	3
2021-06-22	08:46:12	Lasair III	LasairIII_310C	117573	0.02832125	6	0.300	2186			0.500	305			1000	97			5000	9			10000	7			25000	1
2021-06-22	08:47:12	Lasair III	LasairIII_310C	117573	0.02831554	6	0.300	1139			0.500	379			1000	73			5000	2			10000	3			25000	1
2021-06-22	08:48:12	Lasair III	LasairIII_310C	117573	0.02831858	6	0.300	880			0.500	419			1000	215			5000	15			10000	21			25000	11
2021-06-22	08:49:12	Lasair III	LasairIII_310C	117573	0.02831542	6	0.300	564			0.500	134			1000	26			5000	4			10000	4			25000	3
2021-06-22	08:50:12	Lasair III	LasairIII_310C	117573	0.02831589	6	0.300	757			0.500	432			1000	280			5000	34			10000	25			25000	8
2021-06-22	08:51:12	Lasair III	LasairIII_310C	117573	0.02831582	6	0.300	1299			0.500	584			1000	401			5000	31			10000	21			25000	7
2021-06-22	08:52:12	Lasair III	LasairIII_310C	117573	0.02832067	6	0.300	1225			0.500	423			1000	300			5000	19			10000	8			25000	6
2021-06-22	08:53:12	Lasair III	LasairIII_310C	117573	0.02832008	6	0.300	31125			0.500	1873			1000	186			5000	7			10000	10			25000	0
2021-06-22	08:54:12	Lasair III	LasairIII_310C	117573	0.02831767	6	0.300	6401			0.500	428			1000	56			5000	0			10000	2			25000	1
2021-06-22	08:55:12	Lasair III	LasairIII_310C	117573	0.02832298	6	0.300	2286			0.500	346			1000	179			5000	9			10000	10			25000	2
2021-06-22	08:56:12	Lasair III	LasairIII_310C	117573	0.02831782	6	0.300	1581			0.500	387			1000	250			5000	18			10000	14			25000	3
2021-06-22	08:57:12	Lasair III	LasairIII_310C	117573	0.02831542	6	0.300	884			0.500	371			1000	262			5000	18			10000	20			25000	9
2021-06-22	08:58:12	Lasair III	LasairIII_310C	117573	0.02832019	6	0.300	667			0.500	402			1000	301			5000	20			10000	17			25000	7
2021-06-22	08:59:12	Lasair III	LasairIII_310C	117573	0.02831793	6	0.300	422			0.500	242			1000	213			5000	29			10000	34			25000	14
2021-06-22	09:00:12	Lasair III	LasairIII_310C	117573	0.02832645	6	0.300	393			0.500	301			1000	231			5000	19			10000	10			25000	3
2021-06-22	09:01:12	Lasair III	LasairIII_310C	117573	0.02831483	6	0.300	179			0.500	120			1000	60			5000	4			10000	5			25000	0
2021-06-22	09:02:12	Lasair III	LasairIII_310C	117573	0.02831484	6	0.300	108			0.500	81			1000	66			5000	6			10000	4			25000	1
2021-06-22	09:03:12	Lasair III	LasairIII_310C	117573	0.02832044	6	0.300	296			0.500	278			1000	217			5000	23			10000	17			25000	7
2021-06-22	09:04:12	Lasair III	LasairIII_310C	117573	0.02831023	6	0.300	433			0.500	362			1000	323			5000	36			10000	26			25000	5
2021-06-22	09:05:12	Lasair III	LasairIII_310C	117573	0.02832109	6	0.300	150			0.500	108			1000	113			5000	15			10000	10			25000	4
2021-06-22	09:06:12	Lasair III	LasairIII_310C	117573	0.02831636	6	0.300	81			0.500	49			1000	47			5000	1			10000	1			25000	2
2021-06-22	09:07:12	Lasair III	LasairIII_310C	117573	0.02831664	6	0.300	38			0.500	34			1000	13			5000	0			10000	3			25000	0
2021-06-22	09:08:12	Lasair III	LasairIII_310C	117573	0.02831575	6	0.300	34			0.500	26			1000	14			5000	2			10000	2			25000	2
2021-06-22	09:09:12	Lasair III	LasairIII_310C	117573	0.02831726	6	0.300	246			0.500	224			1000	194			5000	12			10000	13			25000	3
2021-06-22	09:10:12	Lasair III	LasairIII_310C	117573	0.02831690	6	0.300	190			0.500	174			1000	128			5000	7			10000	8			25000	2
2021-06-22	09:11:12	Lasair III	LasairIII_310C	117573	0.02832236	6	0.300	315			0.500	274			1000	222			5000	19			10000	12			25000	5
2021-06-22	09:12:12	Lasair III	LasairIII_310C	117573	0.02832304	6	0.300	600			0.500	491			1000	450			5000	48			10000	30			25000	8
2021-06-22	09:13:12	Lasair III	LasairIII_310C	117573	0.02832085	6	0.300	121			0.500	118			1000	103			5000	5			10000	8			25000	2
2021-06-22	09:14:12	Lasair III	LasairIII_310C	117573	0.02831699	6	0.300	170			0.500	133			1000	104			5000	9			10000	6			25000	0
2021-06-22	09:15:12	Lasair III	LasairIII_310C	117573	0.02831875	6	0.300	473	2. during surgery		0.500	341	2. during surgery		1000	286	2. during surgery		5000	33	2. during surgery		10000	35	2. during surgery		25000	12	2. during surgery
2021-06-22	09:16:12	Lasair III	LasairIII_310C	117573	0.02831153	6	0.300	277	Mean	6868.56	0.500	251	Mean	612.978	1000	198	Mean	207.467	5000	23	Mean	15.6222	10000	27	Mean	12.2667	25000	8	Mean	3.84444
2021-06-22	09:17:12	Lasair III	LasairIII_310C	117573	0.02832618	6	0.300	84351	StabW	20494.6	0.500	4836	StabW	1078.98	1000	578	StabW	144.003	5000	16	StabW	12.4322	10000	8	StabW	9.25497	25000	3	StabW	3.38416
2021-06-22	09:18:12	Lasair III	LasairIII_310C	117573	0.02831700	6	0.300	108461	Min	34	0.500	5636	Min	26	1000	538	Min	13	5000	5	Min	0	10000	1	Min	1	25000	1	Min	0
2021-06-22	09:19:12	Lasair III	LasairIII_310C	117573	0.02831639	6	0.300	19478	Max	108461	0.500	1142	Max	5636	1000	228	Max	595	5000	14	Max	56	10000	10	Max	35	25000	2	Max	14
2021-06-22	09:20:12	Lasair III	LasairIII_310C	117573	0.02832039	6	0.300	10073			0.500	701			1000	253			5000	20			10000	29			25000	3
2021-06-22	09:21:12	Lasair III	LasairIII_310C	117573	0.02832121	6	0.300	6510			0.500	405			1000	147			5000	7			10000	6			25000	2
2021-06-22	09:22:12	Lasair III	LasairIII_310C	117573	0.02831643	6	0.300	4145			0.500	260			1000	44			5000	3			10000	4			25000	0
2021-06-22	09:23:12	Lasair III	LasairIII_310C	117573	0.02831471	6	0.300	5005			0.500	476			1000	194			5000	14			10000	8			25000	0
2021-06-22	09:24:12	Lasair III	LasairIII_310C	117573	0.02832192	6	0.300	1904			0.500	314			1000	211			5000	22			10000	19			25000	1
2021-06-22	09:25:12	Lasair III	LasairIII_310C	117573	0.02831607	6	0.300	1212			0.500	374			1000	269			5000	23			10000	11			25000	6
2021-06-22	09:26:12	Lasair III	LasairIII_310C	117573	0.02831888	6	0.300	463			0.500	80			1000	53			5000	7			10000	6			25000	1
2021-06-22	09:27:12	Lasair III	LasairIII_310C	117573	0.02831881	6	0.300	609			0.500	342			1000	302			5000	30			10000	30			25000	13
2021-06-22	09:28:12	Lasair III	LasairIII_310C	117573	0.02832347	6	0.300	1595			0.500	924			1000	772			5000	119			10000	82			25000	31
2021-06-22	09:29:12	Lasair III	LasairIII_310C	117573	0.02832313	6	0.300	1871			0.500	932			1000	832			5000	108			10000	99			25000	41
2021-06-22	09:30:12	Lasair III	LasairIII_310C	117573	0.02832015	6	0.300	2450			0.500	1687			1000	2476			5000	241			10000	111			25000	37
2021-06-22	09:31:12	Lasair III	LasairIII_310C	117573	0.02831639	6	0.300	3635			0.500	2279			1000	2058			5000	177			10000	144			25000	34
2021-06-22	09:32:12	Lasair III	LasairIII_310C	117573	0.02831624	6	0.300	1665			0.500	1030			1000	1005			5000	73			10000	48			25000	14
2021-06-22	09:33:12	Lasair III	LasairIII_310C	117573	0.02832470	6	0.300	786			0.500	455			1000	388			5000	29			10000	16			25000	8
2021-06-22	09:34:12	Lasair III	LasairIII_310C	117573	0.02832570	6	0.300	468			0.500	224			1000	216			5000	30			10000	18			25000	3
2021-06-22	09:35:12	Lasair III	LasairIII_310C	117573	0.02832387	6	0.300	1173			0.500	693			1000	368			5000	24			10000	23			25000	11
2021-06-22	09:36:12	Lasair III	LasairIII_310C	117573	0.02831961	6	0.300	1622			0.500	1001			1000	530			5000	44			10000	63			25000	17
2021-06-22	09:37:12	Lasair III	LasairIII_310C	117573	0.02832032	6	0.300	2495			0.500	1201			1000	400			5000	29			10000	27			25000	7
2021-06-22	09:38:12	Lasair III	LasairIII_310C	117573	0.02831696	6	0.300	6514	3. post-surgery		0.500	2981	3. post-surgery		1000	942	3. post-surgery		5000	30	3. post-surgery		10000	38	3. post-surgery		25000	4	3. post-surgery
2021-06-22	09:39:12	Lasair III	LasairIII_310C	117573	0.02832298	6	0.300	3851	Mean	3266.91	0.500	1775	Mean	950.957	1000	627	Mean	637.348	5000	46	Mean	59.3913	10000	48	Mean	47.4348	25000	13	Mean	12.8696
2021-06-22	09:40:12	Lasair III	LasairIII_310C	117573	0.02832182	6	0.300	3702	StabW	2576.29	0.500	1079	StabW	715.55	1000	607	StabW	604.061	5000	62	StabW	60.3382	10000	56	StabW	40.7463	25000	14	StabW	12.3152
2021-06-22	09:41:12	Lasair III	LasairIII_310C	117573	0.02832603	6	0.300	6630	Min	463	0.500	1256	Min	80	1000	890	Min	44	5000	107	Min	3	10000	90	Min	4	25000	17	Min	0
2021-06-22	09:42:12	Lasair III	LasairIII_310C	117573	0.02831924	6	0.300	6761	Max	10073	0.500	1403	Max	2981	1000	1075	Max	2476	5000	121	Max	241	10000	115	Max	144	25000	19	Max	41
2021-06-22	09:43:12	Lasair III	LasairIII_310C	117573	0.02832565	6	0.300	6828			0.500	1387			1000	1003			5000	85			10000	119			25000	21
2021-06-22	09:44:12	Lasair III	LasairIII_310C	117573	0.02831815	6	0.300	6390			0.500	1402			1000	965			5000	111			10000	103			25000	18
2021-06-22	09:45:12	Lasair III	LasairIII_310C	117573	0.02832668	6	0.300	5990			0.500	1213			1000	899			5000	94			10000	103			25000	20
2021-06-22	09:46:12	Lasair III	LasairIII_310C	117573	0.02832518	6	0.300	5386			0.500	1125			1000	790			5000	94			10000	103			25000	15
2021-06-22	09:47:12	Lasair III	LasairIII_310C	117573	0.02832722	6	0.300	5633			0.500	1164			1000	746			5000	83			10000	74			25000	8
2021-06-22	09:48:12	Lasair III	LasairIII_310C	117573	0.02832453	6	0.300	5821			0.500	1108			1000	758			5000	71			10000	78			25000	9
2021-06-22	09:49:12	Lasair III	LasairIII_310C	117573	0.02832113	6	0.300	5487			0.500	1171			1000	860			5000	96			10000	117			25000	21
2021-06-22	09:50:12	Lasair III	LasairIII_310C	117573	0.02831602	6	0.300	4929			0.500	1130			1000	920			5000	122			10000	107			25000	22
2021-06-22	09:51:12	Lasair III	LasairIII_310C	117573	0.02832026	6	0.300	5029			0.500	1149			1000	855			5000	106			10000	100			25000	12
2021-06-22	09:52:12	Lasair III	LasairIII_310C	117573	0.02831834	6	0.300	5432			0.500	1095			1000	757			5000	101			10000	67			25000	17
2021-06-22	09:53:12	Lasair III	LasairIII_310C	117573	0.02832145	6	0.300	5305			0.500	1235			1000	728			5000	101			10000	94			25000	22
2021-06-22	09:54:12	Lasair III	LasairIII_310C	117573	0.02831914	6	0.300	5066			0.500	1178			1000	909			5000	102			10000	88			25000	19
2021-06-22	09:55:12	Lasair III	LasairIII_310C	117573	0.02831895	6	0.300	6878			0.500	1296			1000	701			5000	74			10000	66			25000	7
2021-06-22	09:56:12	Lasair III	LasairIII_310C	117573	0.02831655	6	0.300	23894			0.500	2588			1000	693			5000	17			10000	12			25000	3
2021-06-22	09:57:12	Lasair III	LasairIII_310C	117573	0.02832225	6	0.300	38752			0.500	4475			1000	1072			5000	43			10000	34			25000	13
2021-06-22	09:58:12	Lasair III	LasairIII_310C	117573	0.02831924	6	0.300	38781			0.500	4499			1000	1065			5000	42			10000	22			25000	5
2021-06-22	09:59:12	Lasair III	LasairIII_310C	117573	0.02831965	6	0.300	37352			0.500	4343			1000	999			5000	26			10000	23			25000	3
2021-06-22	10:00:12	Lasair III	LasairIII_310C	117573	0.02832207	6	0.300	41592			0.500	4952			1000	1152			5000	32			10000	20			25000	3
2021-06-22	10:01:12	Lasair III	LasairIII_310C	117573	0.02831919	6	0.300	49169			0.500	6010			1000	1253			5000	31			10000	11			25000	6
2021-06-22	10:02:12	Lasair III	LasairIII_310C	117573	0.02831827	6	0.300	51509			0.500	6118			1000	1413			5000	43			10000	24			25000	6
2021-06-22	10:03:12	Lasair III	LasairIII_310C	117573	0.02831282	6	0.300	48673			0.500	5907			1000	1278			5000	43			10000	17			25000	4
2021-06-22	10:04:12	Lasair III	LasairIII_310C	117573	0.02832283	6	0.300	55901			0.500	6935			1000	1600			5000	56			10000	40			25000	11
2021-06-22	10:05:12	Lasair III	LasairIII_310C	117573	0.02832364	6	0.300	48291			0.500	6266			1000	1583			5000	77			10000	47			25000	13
2021-06-22	10:06:12	Lasair III	LasairIII_310C	117573	0.02831940	6	0.300	52547			0.500	6668			1000	1634			5000	59			10000	66			25000	14
2021-06-22	10:07:12	Lasair III	LasairIII_310C	117573	0.02832863	6	0.300	54538			0.500	6920			1000	1693			5000	82			10000	84			25000	19
2021-06-22	10:08:12	Lasair III	LasairIII_310C	117573	0.02832878	6	0.300	64469			0.500	7941			1000	1928			5000	67			10000	57			25000	12
2021-06-22	10:09:12	Lasair III	LasairIII_310C	117573	0.02832086	6	0.300	62818			0.500	7868			1000	1945			5000	63			10000	47			25000	3
2021-06-22	10:10:12	Lasair III	LasairIII_310C	117573	0.02832175	6	0.300	58233			0.500	7250			1000	1723			5000	60			10000	40			25000	5
2021-06-22	10:11:12	Lasair III	LasairIII_310C	117573	0.02832573	6	0.300	58379			0.500	7114			1000	1779			5000	55			10000	27			25000	6
2021-06-22	10:12:12	Lasair III	LasairIII_310C	117573	0.02832579	6	0.300	63119			0.500	7528			1000	1801			5000	50			10000	37			25000	7
2021-06-22	10:13:12	Lasair III	LasairIII_310C	117573	0.02832288	6	0.300	62056			0.500	7502			1000	1790			5000	49			10000	26			25000	3
2021-06-22	10:14:12	Lasair III	LasairIII_310C	117573	0.02831957	6	0.300	63154			0.500	7524			1000	1883			5000	53			10000	32			25000	3
2021-06-22	10:15:12	Lasair III	LasairIII_310C	117573	0.02832365	6	0.300	63643			0.500	7575			1000	1850			5000	41			10000	31			25000	6
2021-06-22	10:16:12	Lasair III	LasairIII_310C	117573	0.02831799	6	0.300	71102			0.500	8489			1000	2256			5000	52			10000	54			25000	7
2021-06-22	10:17:12	Lasair III	LasairIII_310C	117573	0.02832452	6	0.300	66628			0.500	7889			1000	2072			5000	76			10000	50			25000	6
2021-06-22	10:18:12	Lasair III	LasairIII_310C	117573	0.02831796	6	0.300	64789			0.500	7979			1000	2186			5000	98			10000	61			25000	8
2021-06-22	10:19:12	Lasair III	LasairIII_310C	117573	0.02831606	6	0.300	59228			0.500	7657			1000	2491			5000	202			10000	103			25000	12
2021-06-22	10:20:12	Lasair III	LasairIII_310C	117573	0.02832051	6	0.300	55545			0.500	6982			1000	2293			5000	136			10000	63			25000	9
2021-06-22	10:21:12	Lasair III	LasairIII_310C	117573	0.02831795	6	0.300	51713			0.500	6450			1000	2053			5000	107			10000	49			25000	7
2021-06-22	10:22:12	Lasair III	LasairIII_310C	117573	0.02832204	6	0.300	51185			0.500	6297			1000	1960			5000	91			10000	36			25000	3
2021-06-22	10:23:12	Lasair III	LasairIII_310C	117573	0.02831488	6	0.300	54002			0.500	6407			1000	1888			5000	82			10000	33			25000	3
2021-06-22	10:24:12	Lasair III	LasairIII_310C	117573	0.02832575	6	0.300	55464			0.500	6574			1000	1871			5000	80			10000	28			25000	2
2021-06-22	10:25:12	Lasair III	LasairIII_310C	117573	0.02831901	6	0.300	55853			0.500	6591			1000	1926			5000	76			10000	24			25000	4
2021-06-22	10:26:12	Lasair III	LasairIII_310C	117573	0.02832275	6	0.300	54246			0.500	6151			1000	1774			5000	47			10000	29			25000	1
2021-06-22	10:27:12	Lasair III	LasairIII_310C	117573	0.02831765	6	0.300	50655			0.500	5830			1000	1681			5000	62			10000	24			25000	3
2021-06-22	10:28:12	Lasair III	LasairIII_310C	117573	0.02831928	6	0.300	50192			0.500	5764			1000	1644			5000	58			10000	23			25000	5
2021-06-22	10:29:12	Lasair III	LasairIII_310C	117573	0.02831857	6	0.300	43897			0.500	4982			1000	1339			5000	46			10000	18			25000	1
2021-06-22	10:30:12	Lasair III	LasairIII_310C	117573	0.02832081	6	0.300	41627			0.500	4717			1000	1259			5000	30			10000	7			25000	0
2021-06-22	10:31:12	Lasair III	LasairIII_310C	117573	0.02831654	6	0.300	40598			0.500	4453			1000	1217			5000	38			10000	6			25000	0
2021-06-22	10:32:12	Lasair III	LasairIII_310C	117573	0.02831724	6	0.300	39804			0.500	4384			1000	1185			5000	34			10000	7			25000	1
2021-06-22	10:33:12	Lasair III	LasairIII_310C	117573	0.02832340	6	0.300	41565			0.500	4445			1000	1201			5000	35			10000	10			25000	1
2021-06-22	10:34:12	Lasair III	LasairIII_310C	117573	0.02832370	6	0.300	42145			0.500	4490			1000	1281			5000	32			10000	5			25000	0
2021-06-22	10:35:12	Lasair III	LasairIII_310C	117573	0.02831871	6	0.300	42122			0.500	4550			1000	1168			5000	26			10000	5			25000	0
2021-06-22	10:36:12	Lasair III	LasairIII_310C	117573	0.02832274	6	0.300	40533			0.500	4389			1000	1172			5000	27			10000	10			25000	0
2021-06-22	10:37:12	Lasair III	LasairIII_310C	117573	0.02831802	6	0.300	42373			0.500	4365			1000	1194			5000	36			10000	11			25000	1
2021-06-22	10:38:12	Lasair III	LasairIII_310C	117573	0.02831797	6	0.300	41268			0.500	4427			1000	1294			5000	33			10000	27			25000	2
2021-06-22	10:39:12	Lasair III	LasairIII_310C	117573	0.02831977	6	0.300	38735			0.500	4187			1000	1179			5000	39			10000	22			25000	0
2021-06-22	10:40:12	Lasair III	LasairIII_310C	117573	0.02831959	6	0.300	35247			0.500	3768			1000	1159			5000	50			10000	43			25000	7
2021-06-22	10:41:12	Lasair III	LasairIII_310C	117573	0.02832166	6	0.300	35608			0.500	3838			1000	1276			5000	65			10000	65			25000	7
2021-06-22	10:42:12	Lasair III	LasairIII_310C	117573	0.02831703	6	0.300	36242			0.500	3844			1000	1253			5000	54			10000	41			25000	11
2021-06-22	10:43:12	Lasair III	LasairIII_310C	117573	0.02832141	6	0.300	37463			0.500	3848			1000	1337			5000	82			10000	59			25000	12
2021-06-22	10:44:12	Lasair III	LasairIII_310C	117573	0.02832030	6	0.300	37062			0.500	3925			1000	1518			5000	84			10000	62			25000	17
2021-06-22	10:45:12	Lasair III	LasairIII_310C	117573	0.02831823	6	0.300	40547			0.500	4355			1000	1605			5000	101			10000	125			25000	7
2021-06-22	10:46:12	Lasair III	LasairIII_310C	117573	0.02831422	6	0.300	37098			0.500	3973			1000	1580			5000	105			10000	84			25000	21
2021-06-22	10:47:12	Lasair III	LasairIII_310C	117573	0.02832576	6	0.300	44344			0.500	4613			1000	1636			5000	80			10000	62			25000	9
2021-06-22	10:48:12	Lasair III	LasairIII_310C	117573	0.02832048	6	0.300	45732			0.500	4737			1000	1718			5000	80			10000	53			25000	11
2021-06-22	10:49:12	Lasair III	LasairIII_310C	117573	0.02832107	6	0.300	45631			0.500	4671			1000	1693			5000	76			10000	50			25000	6
2021-06-22	10:50:12	Lasair III	LasairIII_310C	117573	0.02831648	6	0.300	49527			0.500	5099			1000	1728			5000	60			10000	30			25000	2
2021-06-22	10:51:12	Lasair III	LasairIII_310C	117573	0.02832199	6	0.300	51916	6. storage		0.500	5581	6. storage		1000	1984	6. storage		5000	81	6. storage		10000	40	6. storage		25000	1	6. storage
2021-06-22	10:52:12	Lasair III	LasairIII_310C	117573	0.02832129	6	0.300	59864	Mean	41691	0.500	6329	Mean	4909.94	1000	2384	Mean	1483.1	5000	93	Mean	69.375	10000	51	Mean	48.5833	25000	7	Mean	7.875
2021-06-22	10:53:12	Lasair III	LasairIII_310C	117573	0.02832196	6	0.300	71755	StabW	19539.9	0.500	7542	StabW	2188.43	1000	2689	StabW	494.82	5000	105	StabW	31.7022	10000	58	StabW	31.6334	25000	7	StabW	6.37101
2021-06-22	10:54:12	Lasair III	LasairIII_310C	117573	0.02831589	6	0.300	67400	Min	4929	0.500	7308	Min	1095	1000	2614	Min	693	5000	107	Min	17	10000	54	Min	5	25000	10	Min	0
									Max	71755			Max	8489			Max	2689			Max	202			Max	125			Max	22
2021-06-22	10:55:12	Lasair III	LasairIII_310C	117573	0.02831686	6	0.300	65400			0.500	7003			1000	2468			5000	100			10000	64			25000	11
2021-06-22	10:56:12	Lasair III	LasairIII_310C	117573	0.02831663	6	0.300	63709			0.500	6906			1000	2430			5000	71			10000	68			25000	11
2021-06-22	10:57:12	Lasair III	LasairIII_310C	117573	0.02831669	6	0.300	81416			0.500	8995			1000	3137			5000	131			10000	78			25000	12
2021-06-22	10:58:12	Lasair III	LasairIII_310C	117573	0.02832293	6	0.300	87229			0.500	9666			1000	3439			5000	131			10000	76			25000	10
2021-06-22	10:59:12	Lasair III	LasairIII_310C	117573	0.02831609	6	0.300	80192			0.500	8820			1000	3083			5000	106			10000	57			25000	5
2021-06-22	11:00:12	Lasair III	LasairIII_310C	117573	0.02832200	6	0.300	72068			0.500	7828			1000	2710			5000	126			10000	57			25000	6
2021-06-22	11:01:12	Lasair III	LasairIII_310C	117573	0.02832381	6	0.300	65704			0.500	6920			1000	2402			5000	100			10000	45			25000	4
2021-06-22	11:02:12	Lasair III	LasairIII_310C	117573	0.02831355	6	0.300	60991			0.500	6371			1000	2174			5000	78			10000	42			25000	4
2021-06-22	11:03:12	Lasair III	LasairIII_310C	117573	0.02831550	6	0.300	33158			0.500	2437			1000	913			5000	39			10000	26			25000	5
2021-06-22	11:04:12	Lasair III	LasairIII_310C	117573	0.02832165	6	0.300	33111			0.500	2198			1000	832			5000	32			10000	36			25000	8
2021-06-22	11:05:12	Lasair III	LasairIII_310C	117573	0.02831801	6	0.300	33003			0.500	2084			1000	810			5000	41			10000	28			25000	9
2021-06-22	11:06:12	Lasair III	LasairIII_310C	117573	0.02832351	6	0.300	32716			0.500	1982			1000	680			5000	21			10000	28			25000	4
2021-06-22	11:07:12	Lasair III	LasairIII_310C	117573	0.02831623	6	0.300	33168			0.500	2127			1000	739			5000	32			10000	28			25000	4
2021-06-22	11:08:12	Lasair III	LasairIII_310C	117573	0.02832442	6	0.300	33114			0.500	2144			1000	702			5000	18			10000	15			25000	2
2021-06-22	11:09:12	Lasair III	LasairIII_310C	117573	0.02831941	6	0.300	33003			0.500	2095			1000	634			5000	23			10000	24			25000	6
2021-06-22	11:10:12	Lasair III	LasairIII_310C	117573	0.02832437	6	0.300	32638			0.500	1981			1000	625			5000	27			10000	40			25000	6
2021-06-22	11:11:12	Lasair III	LasairIII_310C	117573	0.02831752	6	0.300	32372			0.500	1927			1000	681			5000	29			10000	43			25000	10
2021-06-22	11:12:12	Lasair III	LasairIII_310C	117573	0.02832034	6	0.300	31777			0.500	1873			1000	664			5000	31			10000	42			25000	8
2021-06-22	11:13:12	Lasair III	LasairIII_310C	117573	0.02831933	6	0.300	32206			0.500	1892			1000	616			5000	41			10000	55			25000	6
2021-06-22	11:14:12	Lasair III	LasairIII_310C	117573	0.02832035	6	0.300	31406			0.500	1788			1000	558			5000	31			10000	46			25000	9
2021-06-22	11:15:12	Lasair III	LasairIII_310C	117573	0.02831082	6	0.300	30966	7. transport		0.500	1722	7. transport		1000	532	7. transport		5000	37	7. transport		10000	24	7. transport		25000	9	7. transport
2021-06-22	11:16:12	Lasair III	LasairIII_310C	117573	0.02830966	6	0.300	31228	Mean	45166.8	0.500	1596	Mean	3876.68	1000	529	Mean	1351.12	5000	26	Mean	55.76	10000	36	Mean	45.32	25000	6	Mean	7.48
2021-06-22	11:17:12	Lasair III	LasairIII_310C	117573	0.02831658	6	0.300	31041	StabW	19604.6	0.500	1798	StabW	2845.21	1000	558	StabW	1004.47	5000	34	StabW	37.6788	10000	50	StabW	18.5825	25000	12	StabW	3.01552
2021-06-22	11:18:12	Lasair III	LasairIII_310C	117573	0.02831420	6	0.300	30374	Min	30374	0.500	1745	Min	1596	1000	643	Min	529	5000	31	Min	18	10000	39	Min	15	25000	7	Min	2
2021-06-22	11:19:12	Lasair III	LasairIII_310C	117573	0.02831550	6	0.300	37179	Max	87229	0.500	3019	Max	9666	1000	1219	Max	3439	5000	58	Max	131	10000	86	Max	86	25000	13	Max	13
2021-06-22	11:20:12	Lasair III	LasairIII_310C	117573	0.02831072	6	0.300	53911			0.500	7013			1000	2089			5000	55			10000	58			25000	14
2021-06-22	11:21:12	Lasair III	LasairIII_310C	117573	0.02831799	6	0.300	63459			0.500	9487			1000	2360			5000	74			10000	79			25000	13
2021-06-22	11:22:12	Lasair III	LasairIII_310C	117573	0.02831098	6	0.300	53246			0.500	6546			1000	1895			5000	69			10000	62			25000	6
2021-06-22	11:23:12	Lasair III	LasairIII_310C	117573	0.02831262	6	0.300	187848			0.500	95618			1000	55003			5000	995			10000	120			25000	14
2021-06-22	11:24:12	Lasair III	LasairIII_310C	117573	0.02831891	6	0.300	266128	5. packaging		0.500	158030	5. packaging		1000	94743	5. packaging		5000	1370	5. packaging		10000	162	5. packaging		25000	8	5. packaging
2021-06-22	11:25:12	Lasair III	LasairIII_310C	117573	0.02831737	6	0.300	135478	Mean	112869	0.500	59509	Mean	47108.3	1000	31748	Mean	25860.2	5000	445	Mean	412.778	10000	124	Mean	93.4444	25000	17	Mean	11
2021-06-22	11:26:12	Lasair III	LasairIII_310C	117573	0.02831312	6	0.300	105206	StabW	72463.3	0.500	40749	StabW	50791.5	1000	21337	StabW	31103.7	5000	357	StabW	465.631	10000	105	StabW	36.2288	25000	18	StabW	5.3619
2021-06-22	11:27:12	Lasair III	LasairIII_310C	117573	0.02831265	6	0.300	79023	Min	53246	0.500	25133	Min	6546	1000	12857	Min	1895	5000	198	Min	55	10000	63	Min	58	25000	3	Min	3
2021-06-22	11:28:12	Lasair III	LasairIII_310C	117573	0.02831510	6	0.300	71523	Max	266128	0.500	21890	Max	158030	1000	10710	Max	94743	5000	152	Max	1370	10000	68	Max	162	25000	6	Max	18
2021-06-22	11:29:12	Lasair III	LasairIII_310C	117573	0.02831801	6	0.300	63798			0.500	16837			1000	8188			5000	110			10000	64			25000	14
2021-06-22	11:30:12	Lasair III	LasairIII_310C	117573	0.02832316	6	0.300	71194			0.500	21383			1000	10319			5000	138			10000	63			25000	5
2021-06-22	11:31:12	Lasair III	LasairIII_310C	117573	0.02832053	6	0.300	66670			0.500	19532			1000	9326			5000	131			10000	63			25000	16
2021-06-22	11:32:12	Lasair III	LasairIII_310C	117573	0.02831805	6	0.300	62252			0.500	17253			1000	8054			5000	119			10000	68			25000	11
2021-06-22	11:33:12	Lasair III	LasairIII_310C	117573	0.02830909	6	0.300	57649			0.500	14732			1000	6919			5000	113			10000	47			25000	12
2021-06-22	11:34:12	Lasair III	LasairIII_310C	117573	0.02831381	6	0.300	55185			0.500	12911			1000	6061			5000	88			10000	77			25000	8
2021-06-22	11:35:12	Lasair III	LasairIII_310C	117573	0.02831284	6	0.300	51628			0.500	11465			1000	5282			5000	72			10000	51			25000	5
2021-06-22	11:36:12	Lasair III	LasairIII_310C	117573	0.02831595	6	0.300	48796			0.500	9296			1000	4193			5000	62			10000	39			25000	4
2021-06-22	11:37:12	Lasair III	LasairIII_310C	117573	0.02831692	6	0.300	46531			0.500	8447			1000	3642			5000	72			10000	43			25000	3
2021-06-22	11:38:12	Lasair III	LasairIII_310C	117573	0.02832281	6	0.300	44422			0.500	7301			1000	3265			5000	65			10000	35			25000	3
2021-06-22	11:39:12	Lasair III	LasairIII_310C	117573	0.02831899	6	0.300	43392			0.500	6870			1000	2988			5000	74			10000	38			25000	3
2021-06-22	11:40:12	Lasair III	LasairIII_310C	117573	0.02832014	6	0.300	43642			0.500	6678			1000	2902			5000	42			10000	29			25000	1
2021-06-22	11:41:12	Lasair III	LasairIII_310C	117573	0.02832064	6	0.300	52113			0.500	11089			1000	4372			5000	63			10000	33			25000	2
2021-06-22	11:42:12	Lasair III	LasairIII_310C	117573	0.02832183	6	0.300	59052			0.500	14749			1000	5618			5000	68			10000	27			25000	0
2021-06-22	11:43:12	Lasair III	LasairIII_310C	117573	0.02831667	6	0.300	57503			0.500	14247			1000	6000			5000	166			10000	137			25000	14
2021-06-22	11:44:12	Lasair III	LasairIII_310C	117573	0.02831426	6	0.300	55239			0.500	13017			1000	5171			5000	92			10000	62			25000	3
2021-06-22	11:45:12	Lasair III	LasairIII_310C	117573	0.02831730	6	0.300	56272			0.500	13224			1000	5107			5000	103			10000	66			25000	4
2021-06-22	11:46:12	Lasair III	LasairIII_310C	117573	0.02831466	6	0.300	53914			0.500	12203			1000	4920			5000	113			10000	64			25000	9
2021-06-22	11:47:12	Lasair III	LasairIII_310C	117573	0.02831290	6	0.300	52952			0.500	11480			1000	4576			5000	99			10000	62			25000	4
2021-06-22	11:48:12	Lasair III	LasairIII_310C	117573	0.02831972	6	0.300	51487			0.500	10636			1000	4290			5000	76			10000	62			25000	6
2021-06-22	11:49:12	Lasair III	LasairIII_310C	117573	0.02831462	6	0.300	49952			0.500	10104			1000	3909			5000	94			10000	42			25000	6
2021-06-22	11:50:12	Lasair III	LasairIII_310C	117573	0.02831836	6	0.300	59655			0.500	15915			1000	7616			5000	127			10000	62			25000	8
2021-06-22	11:51:12	Lasair III	LasairIII_310C	117573	0.02832367	6	0.300	64450			0.500	18694			1000	9469			5000	182			10000	69			25000	6
2021-06-22	11:52:12	Lasair III	LasairIII_310C	117573	0.02831079	6	0.300	63526			0.500	18190			1000	9127			5000	171			10000	74			25000	7
2021-06-22	11:53:12	Lasair III	LasairIII_310C	117573	0.02831206	6	0.300	63882			0.500	18161			1000	8942			5000	161			10000	70			25000	4
2021-06-22	11:54:12	Lasair III	LasairIII_310C	117573	0.02831783	6	0.300	61834			0.500	17021			1000	8263			5000	133			10000	71			25000	10
2021-06-22	11:55:12	Lasair III	LasairIII_310C	117573	0.02831691	6	0.300	61698			0.500	16390			1000	8051			5000	172			10000	108			25000	21
2021-06-22	11:56:12	Lasair III	LasairIII_310C	117573	0.02831889	6	0.300	57961			0.500	14856			1000	7169			5000	137			10000	68			25000	12
2021-06-22	11:57:12	Lasair III	LasairIII_310C	117573	0.02832187	6	0.300	54932			0.500	13824			1000	6548			5000	118			10000	51			25000	4
2021-06-22	11:58:12	Lasair III	LasairIII_310C	117573	0.02831785	6	0.300	53157			0.500	12523			1000	5890			5000	123			10000	58			25000	8
2021-06-22	11:59:12	Lasair III	LasairIII_310C	117573	0.02831890	6	0.300	51451	4. disinfection		0.500	11280	4. disinfection		1000	5317	4. disinfection		5000	145	4. disinfection		10000	74	4. disinfection		25000	12	4. disinfection
2021-06-22	12:00:12	Lasair III	LasairIII_310C	117573	0.02831519	6	0.300	51232	Mean	56083.8	0.500	10842	Mean	13143.1	1000	5160	Mean	6000.97	5000	154	Mean	115.853	10000	176	Mean	69.6765	25000	23	Mean	8.94118
2021-06-22	12:01:12	Lasair III	LasairIII_310C	117573	0.02832210	6	0.300	50696	StabW	7111.32	0.500	9731	StabW	3947.11	1000	4535	StabW	2112	5000	137	StabW	41.0824	10000	125	StabW	37.49	25000	22	StabW	7.37293
2021-06-22	12:02:12	Lasair III	LasairIII_310C	117573	0.02831563	6	0.300	68732	Min	43392	0.500	5986	Min	5986	1000	2844	Min	2844	5000	219	Min	42	10000	191	Min	27	25000	34	Min	0
									Max	71194			Max	21383			Max	10319			Max	219			Max	191			Max	34
2021-06-22	12:03:12	Lasair III	LasairIII_310C	117573	0.02832102	6	0.300	51553			0.500	4626			1000	1980			5000	114			10000	126			25000	22
2021-06-22	12:04:12	Lasair III	LasairIII_310C	117573	0.02832066	6	0.300	51561			0.500	4464			1000	1900			5000	119			10000	95			25000	10
2021-06-22	12:05:12	Lasair III	LasairIII_310C	117573	0.02831377	6	0.300	49167			0.500	3547			1000	1619			5000	103			10000	70			25000	10
2021-06-22	12:06:12	Lasair III	LasairIII_310C	117573	0.02831610	6	0.300	48093			0.500	3423			1000	1648			5000	151			10000	102			25000	9
2021-06-22	12:07:12	Lasair III	LasairIII_310C	117573	0.02831595	6	0.300	46992			0.500	3596			1000	1640			5000	144			10000	149			25000	37
2021-06-22	12:08:12	Lasair III	LasairIII_310C	117573	0.02831791	6	0.300	46370			0.500	3121			1000	1715			5000	143			10000	105			25000	22
2021-06-22	12:09:12	Lasair III	LasairIII_310C	117573	0.02831670	6	0.300	46459			0.500	3190			1000	1863			5000	190			10000	172			25000	22
2021-06-22	12:10:12	Lasair III	LasairIII_310C	117573	0.02831320	6	0.300	45554			0.500	2983			1000	1847			5000	161			10000	161			25000	19
2021-06-22	12:11:12	Lasair III	LasairIII_310C	117573	0.02831909	6	0.300	44195			0.500	2624			1000	1429			5000	131			10000	112			25000	18
2021-06-22	12:12:12	Lasair III	LasairIII_310C	117573	0.02830801	6	0.300	43077			0.500	2347			1000	1413			5000	115			10000	107			25000	13
2021-06-22	12:13:12	Lasair III	LasairIII_310C	117573	0.02831904	6	0.300	44553			0.500	2613			1000	1615			5000	138			10000	134			25000	18
2021-06-22	12:14:12	Lasair III	LasairIII_310C	117573	0.02832397	6	0.300	45676			0.500	3510			1000	1831			5000	147			10000	112			25000	9
2021-06-22	12:15:12	Lasair III	LasairIII_310C	117573	0.02832490	6	0.300	55158			0.500	7608			1000	3165			5000	174			10000	118			25000	17
2021-06-22	12:16:12	Lasair III	LasairIII_310C	117573	0.02831908	6	0.300	59296			0.500	8875			1000	3541			5000	188			10000	122			25000	28
2021-06-22	12:17:12	Lasair III	LasairIII_310C	117573	0.02831332	6	0.300	58093			0.500	8807			1000	3954			5000	245			10000	191			25000	72
2021-06-22	12:18:12	Lasair III	LasairIII_310C	117573	0.02831558	6	0.300	51281			0.500	6150			1000	2546			5000	154			10000	139			25000	21
2021-06-22	12:19:12	Lasair III	LasairIII_310C	117573	0.02831808	6	0.300	41309			0.500	3030			1000	1196			5000	78			10000	52			25000	8
2021-06-22	12:20:12	Lasair III	LasairIII_310C	117573	0.02831133	6	0.300	44469			0.500	4277			1000	1753			5000	84			10000	59			25000	8
2021-06-22	12:21:12	Lasair III	LasairIII_310C	117573	0.02831686	6	0.300	45716			0.500	5254			1000	1927			5000	87			10000	95			25000	15
2021-06-22	12:22:12	Lasair III	LasairIII_310C	117573	0.02832540	6	0.300	45806			0.500	4740			1000	1861			5000	81			10000	58			25000	10
2021-06-22	12:23:12	Lasair III	LasairIII_310C	117573	0.02831621	6	0.300	45644			0.500	4921			1000	1844			5000	74			10000	52			25000	9
2021-06-22	12:24:12	Lasair III	LasairIII_310C	117573	0.02832177	6	0.300	55123			0.500	8380			1000	3294			5000	112			10000	100			25000	15
2021-06-22	12:25:12	Lasair III	LasairIII_310C	117573	0.02831947	6	0.300	70076			0.500	13953			1000	5780			5000	243			10000	236			25000	48
2021-06-22	12:26:12	Lasair III	LasairIII_310C	117573	0.02832161	6	0.300	68812	8. disposal		0.500	13521	8. disposal		1000	6116	8. disposal		5000	362	8. disposal		10000	343	8. disposal		25000	66	8. disposal
2021-06-22	12:27:12	Lasair III	LasairIII_310C	117573	0.02831556	6	0.300	78873	Mean	52387.5	0.500	12386	Mean	6138.64	1000	5337	Mean	2677.43	5000	270	Mean	156.214	10000	261	Mean	133.679	25000	27	Mean	22.75
2021-06-22	12:28:12	Lasair III	LasairIII_310C	117573	0.02831871	6	0.300	73966	StabW	10543.7	0.500	11877	StabW	3621.3	1000	4865	StabW	1452.69	5000	242	StabW	68.7639	10000	197	StabW	67.491	25000	33	StabW	16.5208
2021-06-22	12:29:12	Lasair III	LasairIII_310C	117573	0.02832323	6	0.300	68869	Min	41110	0.500	11398	Min	2347	1000	4690	Min	1196	5000	223	Min	74	10000	192	Min	52	25000	37	Min	8
2021-06-22	12:29:53	Lasair III	LasairIII_310C	117573	0.01887954	6	0.300	41110	Max	78873	0.500	6661	Max	13953	1000	2599	Max	6116	5000	101	Max	362	10000	83	Max	343	25000	14	Max	72

## Sheet: hospital 3 day 3
Sampling date	Sampling time	Particle counter name	Particle counter model	Ser.Nr.	Sample volume	Number of particle channels	particle size 1	count values 1 [no./m3]			particle size 2	count values 2 [no./m3]			particle size 3	count values 3 [no./m3]			particle size 4	count values 4 [no./m3]			particle size 5	count values 5 [no./m3]			particle size 6	count values 6 [no./m3]
					1000196	6
					0.1833508	6	0,3 µm				0,5 µm				1 µm				5 µm				10 µm				25 µm
2021-08-17	07:33:36	Lasair III	LasairIII_310C	117573	0.02831808	6	0.300	29			0.500	9			1000	6			5000	0			10000	1			25000	0
2021-08-17	07:34:36	Lasair III	LasairIII_310C	117573	0.02831140	6	0.300	42			0.500	21			1000	19			5000	3			10000	3			25000	0
2021-08-17	07:35:36	Lasair III	LasairIII_310C	117573	0.02831060	6	0.300	23			0.500	9			1000	5			5000	0			10000	2			25000	1
2021-08-17	07:36:36	Lasair III	LasairIII_310C	117573	0.02831649	6	0.300	24			0.500	5			1000	7			5000	0			10000	1			25000	0
2021-08-17	07:37:36	Lasair III	LasairIII_310C	117573	0.02830966	6	0.300	41			0.500	19			1000	17			5000	0			10000	2			25000	2
2021-08-17	07:38:36	Lasair III	LasairIII_310C	117573	0.02831346	6	0.300	3			0.500	1			1000	0			5000	1			10000	0			25000	0
2021-08-17	07:39:36	Lasair III	LasairIII_310C	117573	0.02831520	6	0.300	0			0.500	0			1000	0			5000	0			10000	0			25000	0
2021-08-17	07:40:36	Lasair III	LasairIII_310C	117573	0.02831355	6	0.300	3			0.500	0			1000	0			5000	1			10000	0			25000	0
2021-08-17	07:41:36	Lasair III	LasairIII_310C	117573	0.02831105	6	0.300	7			0.500	5			1000	3			5000	0			10000	1			25000	0
2021-08-17	07:42:36	Lasair III	LasairIII_310C	117573	0.02831507	6	0.300	740			0.500	98			1000	46			5000	1			10000	7			25000	1
2021-08-17	07:43:36	Lasair III	LasairIII_310C	117573	0.02831337	6	0.300	453			0.500	136			1000	92			5000	8			10000	12			25000	3
2021-08-17	07:44:36	Lasair III	LasairIII_310C	117573	0.02830645	6	0.300	150			0.500	80			1000	70			5000	8			10000	12			25000	4
2021-08-17	07:45:36	Lasair III	LasairIII_310C	117573	0.02830764	6	0.300	264			0.500	143			1000	93			5000	10			10000	19			25000	6
2021-08-17	07:46:36	Lasair III	LasairIII_310C	117573	0.02830392	6	0.300	283			0.500	145			1000	139			5000	18			10000	13			25000	7
2021-08-17	07:47:36	Lasair III	LasairIII_310C	117573	0.02831209	6	0.300	170			0.500	141			1000	93			5000	8			10000	14			25000	3
2021-08-17	07:48:36	Lasair III	LasairIII_310C	117573	0.02830613	6	0.300	135			0.500	94			1000	45			5000	8			10000	15			25000	3
2021-08-17	07:49:36	Lasair III	LasairIII_310C	117573	0.02830678	6	0.300	264			0.500	126			1000	69			5000	11			10000	16			25000	5
2021-08-17	07:50:36	Lasair III	LasairIII_310C	117573	0.02830317	6	0.300	274			0.500	143			1000	80			5000	15			10000	18			25000	7
2021-08-17	07:51:36	Lasair III	LasairIII_310C	117573	0.02830334	6	0.300	216			0.500	108			1000	70			5000	12			10000	30			25000	7
2021-08-17	07:52:36	Lasair III	LasairIII_310C	117573	0.02830990	6	0.300	221			0.500	134			1000	86			5000	5			10000	22			25000	7
2021-08-17	07:53:36	Lasair III	LasairIII_310C	117573	0.02830252	6	0.300	129			0.500	80			1000	51			5000	7			10000	4			25000	1
2021-08-17	07:54:36	Lasair III	LasairIII_310C	117573	0.02830309	6	0.300	242			0.500	151			1000	127			5000	20			10000	31			25000	7
2021-08-17	07:55:36	Lasair III	LasairIII_310C	117573	0.02830485	6	0.300	323			0.500	162			1000	161			5000	32			10000	31			25000	10
2021-08-17	07:56:36	Lasair III	LasairIII_310C	117573	0.02830561	6	0.300	206			0.500	136			1000	90			5000	15			10000	23			25000	6
2021-08-17	07:57:36	Lasair III	LasairIII_310C	117573	0.02830739	6	0.300	217			0.500	118			1000	95			5000	21			10000	35			25000	10
2021-08-17	07:58:36	Lasair III	LasairIII_310C	117573	0.02830516	6	0.300	131			0.500	87			1000	53			5000	5			10000	11			25000	4
2021-08-17	07:59:36	Lasair III	LasairIII_310C	117573	0.02830195	6	0.300	148			0.500	102			1000	112			5000	19			10000	33			25000	9
2021-08-17	08:00:36	Lasair III	LasairIII_310C	117573	0.02830677	6	0.300	96			0.500	68			1000	64			5000	9			10000	12			25000	4
2021-08-17	08:01:36	Lasair III	LasairIII_310C	117573	0.02830880	6	0.300	53			0.500	37			1000	26			5000	7			10000	7			25000	0
2021-08-17	08:02:36	Lasair III	LasairIII_310C	117573	0.02829522	6	0.300	126			0.500	57			1000	127			5000	32			10000	17			25000	3
2021-08-17	08:03:36	Lasair III	LasairIII_310C	117573	0.02830267	6	0.300	60			0.500	45			1000	45			5000	7			10000	10			25000	1
2021-08-17	08:04:36	Lasair III	LasairIII_310C	117573	0.02830452	6	0.300	57			0.500	40			1000	17			5000	4			10000	2			25000	0
2021-08-17	08:05:36	Lasair III	LasairIII_310C	117573	0.02830116	6	0.300	57			0.500	31			1000	21			5000	4			10000	1			25000	1
2021-08-17	08:06:36	Lasair III	LasairIII_310C	117573	0.02831163	6	0.300	33			0.500	39			1000	13			5000	5			10000	1			25000	0
2021-08-17	08:07:36	Lasair III	LasairIII_310C	117573	0.02830506	6	0.300	69			0.500	57			1000	46			5000	5			10000	9			25000	5
2021-08-17	08:08:36	Lasair III	LasairIII_310C	117573	0.02830952	6	0.300	111			0.500	66			1000	81			5000	11			10000	18			25000	5
2021-08-17	08:09:36	Lasair III	LasairIII_310C	117573	0.02830711	6	0.300	294			0.500	197			1000	209			5000	39			10000	33			25000	12
2021-08-17	08:10:36	Lasair III	LasairIII_310C	117573	0.02830921	6	0.300	194			0.500	119			1000	132			5000	13			10000	27			25000	8
2021-08-17	08:11:36	Lasair III	LasairIII_310C	117573	0.02831487	6	0.300	138			0.500	109			1000	83			5000	17			10000	13			25000	4
2021-08-17	08:12:36	Lasair III	LasairIII_310C	117573	0.02830955	6	0.300	92			0.500	71			1000	80			5000	10			10000	18			25000	3
2021-08-17	08:13:36	Lasair III	LasairIII_310C	117573	0.02831251	6	0.300	182			0.500	109			1000	100			5000	9			10000	16			25000	10
2021-08-17	08:14:36	Lasair III	LasairIII_310C	117573	0.02830592	6	0.300	84			0.500	54			1000	37			5000	5			10000	14			25000	1
2021-08-17	08:15:36	Lasair III	LasairIII_310C	117573	0.02831326	6	0.300	212			0.500	139			1000	126			5000	5			10000	23			25000	9
2021-08-17	08:16:36	Lasair III	LasairIII_310C	117573	0.02830119	6	0.300	145			0.500	119			1000	95			5000	17			10000	20			25000	11
2021-08-17	08:17:36	Lasair III	LasairIII_310C	117573	0.02831400	6	0.300	84			0.500	60			1000	55			5000	10			10000	12			25000	4
2021-08-17	08:18:36	Lasair III	LasairIII_310C	117573	0.02831105	6	0.300	67			0.500	32			1000	33			5000	5			10000	6			25000	3
2021-08-17	08:19:36	Lasair III	LasairIII_310C	117573	0.02830325	6	0.300	58			0.500	36			1000	28			5000	2			10000	10			25000	0
2021-08-17	08:20:36	Lasair III	LasairIII_310C	117573	0.02831211	6	0.300	364			0.500	215			1000	201			5000	52			10000	28			25000	9
2021-08-17	08:21:36	Lasair III	LasairIII_310C	117573	0.02830961	6	0.300	675			0.500	425			1000	388			5000	53			10000	43			25000	7
2021-08-17	08:22:36	Lasair III	LasairIII_310C	117573	0.02831585	6	0.300	142			0.500	93			1000	65			5000	12			10000	20			25000	3
2021-08-17	08:23:36	Lasair III	LasairIII_310C	117573	0.02831122	6	0.300	311			0.500	330			1000	235			5000	15			10000	23			25000	12
2021-08-17	08:24:36	Lasair III	LasairIII_310C	117573	0.02830825	6	0.300	277			0.500	225			1000	168			5000	15			10000	28			25000	8
2021-08-17	08:25:36	Lasair III	LasairIII_310C	117573	0.02831683	6	0.300	504			0.500	407			1000	310			5000	74			10000	47			25000	6
2021-08-17	08:26:36	Lasair III	LasairIII_310C	117573	0.02831121	6	0.300	1260			0.500	773			1000	826			5000	117			10000	72			25000	9
2021-08-17	08:27:36	Lasair III	LasairIII_310C	117573	0.02831824	6	0.300	534			0.500	359			1000	304			5000	34			10000	34			25000	9
2021-08-17	08:28:36	Lasair III	LasairIII_310C	117573	0.02831566	6	0.300	364			0.500	271			1000	244			5000	48			10000	26			25000	10
2021-08-17	08:29:36	Lasair III	LasairIII_310C	117573	0.02831505	6	0.300	214			0.500	129			1000	127			5000	20			10000	15			25000	7
2021-08-17	08:30:36	Lasair III	LasairIII_310C	117573	0.02831315	6	0.300	294			0.500	197			1000	170			5000	18			10000	20			25000	8
2021-08-17	08:31:36	Lasair III	LasairIII_310C	117573	0.02830802	6	0.300	2480			0.500	1717			1000	1566			5000	151			10000	117			25000	29
2021-08-17	08:32:36	Lasair III	LasairIII_310C	117573	0.02831526	6	0.300	711			0.500	555			1000	401			5000	38			10000	16			25000	1
2021-08-17	08:33:36	Lasair III	LasairIII_310C	117573	0.02831732	6	0.300	582			0.500	391			1000	324			5000	29			10000	14			25000	4
2021-08-17	08:34:36	Lasair III	LasairIII_310C	117573	0.02830937	6	0.300	12343			0.500	9494			1000	4807			5000	48			10000	39			25000	7
2021-08-17	08:35:36	Lasair III	LasairIII_310C	117573	0.02831743	6	0.300	2486			0.500	1961			1000	993			5000	26			10000	31			25000	7
2021-08-17	08:36:36	Lasair III	LasairIII_310C	117573	0.02831439	6	0.300	658			0.500	478			1000	312			5000	11			10000	23			25000	0
2021-08-17	08:37:36	Lasair III	LasairIII_310C	117573	0.02832118	6	0.300	316			0.500	227			1000	153			5000	11			10000	8			25000	3
2021-08-17	08:38:36	Lasair III	LasairIII_310C	117573	0.02831222	6	0.300	756			0.500	447			1000	292			5000	33			10000	29			25000	11
2021-08-17	08:39:36	Lasair III	LasairIII_310C	117573	0.02831413	6	0.300	1289			0.500	689			1000	495			5000	35			10000	34			25000	8
2021-08-17	08:40:36	Lasair III	LasairIII_310C	117573	0.02831372	6	0.300	900			0.500	555			1000	391			5000	44			10000	26			25000	7
2021-08-17	08:41:36	Lasair III	LasairIII_310C	117573	0.02831156	6	0.300	782			0.500	485			1000	307			5000	34			10000	23			25000	6
2021-08-17	08:42:36	Lasair III	LasairIII_310C	117573	0.02831664	6	0.300	1313			0.500	680			1000	371			5000	34			10000	42			25000	15
2021-08-17	08:43:36	Lasair III	LasairIII_310C	117573	0.02831797	6	0.300	952			0.500	479			1000	370			5000	33			10000	37			25000	11
2021-08-17	08:44:36	Lasair III	LasairIII_310C	117573	0.02831627	6	0.300	968			0.500	553			1000	488			5000	78			10000	46			25000	14
2021-08-17	08:45:36	Lasair III	LasairIII_310C	117573	0.02830940	6	0.300	1465	1. pre-surgery		0.500	802	1. pre-surgery		1000	375	1. pre-surgery		5000	73	1. pre-surgery		10000	29	1. pre-surgery		25000	11	1. pre-surgery
2021-08-17	08:46:36	Lasair III	LasairIII_310C	117573	0.02831561	6	0.300	1256	Mean	553.922	0.500	656	Mean	365.831	1000	381	Mean	244.714	5000	44	Mean	22.6494	10000	21	Mean	21.2727	25000	8	Mean	5.90909
2021-08-17	08:47:36	Lasair III	LasairIII_310C	117573	0.02831755	6	0.300	785	StabW	1447.75	0.500	425	StabW	1104.79	1000	348	StabW	578.701	5000	53	StabW	26.1995	10000	52	StabW	18.112	25000	20	StabW	5.06843
2021-08-17	08:48:36	Lasair III	LasairIII_310C	117573	0.02831571	6	0.300	444	Min	0	0.500	235	Min	0	1000	229	Min	0	5000	40	Min	0	10000	48	Min	0	25000	13	Min	0
2021-08-17	08:49:36	Lasair III	LasairIII_310C	117573	0.02831055	6	0.300	277	Max	12343	0.500	178	Max	9494	1000	155	Max	4807	5000	27	Max	151	10000	22	Max	117	25000	5	Max	29
2021-08-17	08:50:36	Lasair III	LasairIII_310C	117573	0.02831160	6	0.300	119			0.500	83			1000	68			5000	8			10000	23			25000	5
2021-08-17	08:51:36	Lasair III	LasairIII_310C	117573	0.02832001	6	0.300	121			0.500	71			1000	68			5000	8			10000	17			25000	6
2021-08-17	08:52:36	Lasair III	LasairIII_310C	117573	0.02831457	6	0.300	368			0.500	197			1000	158			5000	26			10000	22			25000	9
2021-08-17	08:53:36	Lasair III	LasairIII_310C	117573	0.02831276	6	0.300	4912			0.500	1597			1000	672			5000	48			10000	24			25000	6
2021-08-17	08:54:36	Lasair III	LasairIII_310C	117573	0.02830980	6	0.300	1768			0.500	668			1000	415			5000	48			10000	33			25000	8
2021-08-17	08:55:36	Lasair III	LasairIII_310C	117573	0.02831232	6	0.300	824			0.500	376			1000	225			5000	38			10000	14			25000	6
2021-08-17	08:56:36	Lasair III	LasairIII_310C	117573	0.02831458	6	0.300	441			0.500	204			1000	165			5000	15			10000	12			25000	3
2021-08-17	08:57:36	Lasair III	LasairIII_310C	117573	0.02831016	6	0.300	264			0.500	110			1000	116			5000	17			10000	13			25000	2
2021-08-17	08:58:36	Lasair III	LasairIII_310C	117573	0.02830855	6	0.300	193			0.500	94			1000	88			5000	8			10000	10			25000	3
2021-08-17	08:59:36	Lasair III	LasairIII_310C	117573	0.02831219	6	0.300	660			0.500	209			1000	88			5000	14			10000	13			25000	5
2021-08-17	09:00:36	Lasair III	LasairIII_310C	117573	0.02831327	6	0.300	839			0.500	339			1000	225			5000	57			10000	20			25000	7
2021-08-17	09:01:36	Lasair III	LasairIII_310C	117573	0.02831446	6	0.300	590			0.500	258			1000	240			5000	49			10000	24			25000	6
2021-08-17	09:02:36	Lasair III	LasairIII_310C	117573	0.02831133	6	0.300	468			0.500	245			1000	229			5000	26			10000	15			25000	2
2021-08-17	09:03:36	Lasair III	LasairIII_310C	117573	0.02831418	6	0.300	507			0.500	354			1000	246			5000	31			10000	23			25000	11
2021-08-17	09:04:36	Lasair III	LasairIII_310C	117573	0.02831001	6	0.300	4846			0.500	2073			1000	521			5000	29			10000	31			25000	7
2021-08-17	09:05:36	Lasair III	LasairIII_310C	117573	0.02831125	6	0.300	5784			0.500	2590			1000	609			5000	16			10000	16			25000	8
2021-08-17	09:06:36	Lasair III	LasairIII_310C	117573	0.02831636	6	0.300	3682			0.500	1722			1000	495			5000	19			10000	20			25000	6
2021-08-17	09:07:36	Lasair III	LasairIII_310C	117573	0.02830902	6	0.300	924			0.500	439			1000	186			5000	14			10000	13			25000	5
2021-08-17	09:08:36	Lasair III	LasairIII_310C	117573	0.02831200	6	0.300	1305			0.500	737			1000	568			5000	64			10000	50			25000	16
2021-08-17	09:09:36	Lasair III	LasairIII_310C	117573	0.02831562	6	0.300	927			0.500	443			1000	387			5000	57			10000	30			25000	6
2021-08-17	09:10:36	Lasair III	LasairIII_310C	117573	0.02830588	6	0.300	481			0.500	267			1000	214			5000	23			10000	25			25000	7
2021-08-17	09:11:36	Lasair III	LasairIII_310C	117573	0.02830697	6	0.300	1330			0.500	268			1000	147			5000	19			10000	15			25000	1
2021-08-17	09:12:36	Lasair III	LasairIII_310C	117573	0.02830544	6	0.300	308187			0.500	24763			1000	1794			5000	23			10000	12			25000	1
2021-08-17	09:13:36	Lasair III	LasairIII_310C	117573	0.02831340	6	0.300	864644			0.500	99018			1000	8678			5000	51			10000	13			25000	4
2021-08-17	09:14:36	Lasair III	LasairIII_310C	117573	0.02831296	6	0.300	334065			0.500	30146			1000	2509			5000	29			10000	15			25000	4
2021-08-17	09:15:36	Lasair III	LasairIII_310C	117573	0.02830748	6	0.300	87454			0.500	7787			1000	1004			5000	47			10000	41			25000	4
2021-08-17	09:16:36	Lasair III	LasairIII_310C	117573	0.02830995	6	0.300	29509			0.500	5158			1000	2314			5000	119			10000	53			25000	4
2021-08-17	09:17:36	Lasair III	LasairIII_310C	117573	0.02830714	6	0.300	26001			0.500	10024			1000	4471			5000	207			10000	65			25000	10
2021-08-17	09:18:36	Lasair III	LasairIII_310C	117573	0.02831026	6	0.300	6607			0.500	1928			1000	877			5000	66			10000	41			25000	5
2021-08-17	09:19:36	Lasair III	LasairIII_310C	117573	0.02831242	6	0.300	3330			0.500	1158			1000	664			5000	68			10000	62			25000	15
2021-08-17	09:20:36	Lasair III	LasairIII_310C	117573	0.02830520	6	0.300	1495			0.500	475			1000	218			5000	26			10000	17			25000	3
2021-08-17	09:21:36	Lasair III	LasairIII_310C	117573	0.02831556	6	0.300	1084			0.500	341			1000	158			5000	22			10000	12			25000	3
2021-08-17	09:22:36	Lasair III	LasairIII_310C	117573	0.02830640	6	0.300	863			0.500	365			1000	278			5000	33			10000	38			25000	7
2021-08-17	09:23:36	Lasair III	LasairIII_310C	117573	0.02830926	6	0.300	1850			0.500	1118			1000	880			5000	77			10000	51			25000	11
2021-08-17	09:24:36	Lasair III	LasairIII_310C	117573	0.02830892	6	0.300	1827			0.500	1171			1000	838			5000	69			10000	46			25000	6
2021-08-17	09:25:36	Lasair III	LasairIII_310C	117573	0.02830824	6	0.300	2247			0.500	1456			1000	1096			5000	80			10000	47			25000	13
2021-08-17	09:26:36	Lasair III	LasairIII_310C	117573	0.02830455	6	0.300	798			0.500	407			1000	329			5000	29			10000	13			25000	7
2021-08-17	09:27:36	Lasair III	LasairIII_310C	117573	0.02830850	6	0.300	766			0.500	396			1000	249			5000	30			10000	42			25000	4
2021-08-17	09:28:36	Lasair III	LasairIII_310C	117573	0.02830543	6	0.300	892			0.500	393			1000	210			5000	23			10000	26			25000	6
2021-08-17	09:29:36	Lasair III	LasairIII_310C	117573	0.02830157	6	0.300	738			0.500	379			1000	267			5000	35			10000	41			25000	3
2021-08-17	09:30:36	Lasair III	LasairIII_310C	117573	0.02830315	6	0.300	661			0.500	312			1000	167			5000	14			10000	31			25000	6
2021-08-17	09:31:36	Lasair III	LasairIII_310C	117573	0.02830748	6	0.300	983			0.500	446			1000	271			5000	24			10000	22			25000	6
2021-08-17	09:32:36	Lasair III	LasairIII_310C	117573	0.02830691	6	0.300	651			0.500	388			1000	300			5000	43			10000	58			25000	12
2021-08-17	09:33:36	Lasair III	LasairIII_310C	117573	0.02830961	6	0.300	565			0.500	304			1000	193			5000	29			10000	43			25000	7
2021-08-17	09:34:36	Lasair III	LasairIII_310C	117573	0.02831138	6	0.300	515			0.500	278			1000	223			5000	21			10000	15			25000	10
2021-08-17	09:35:36	Lasair III	LasairIII_310C	117573	0.02830685	6	0.300	314			0.500	161			1000	134			5000	13			10000	18			25000	7
2021-08-17	09:36:36	Lasair III	LasairIII_310C	117573	0.02830712	6	0.300	351			0.500	185			1000	126			5000	17			10000	17			25000	7
2021-08-17	09:37:36	Lasair III	LasairIII_310C	117573	0.02830731	6	0.300	243			0.500	173			1000	82			5000	12			10000	17			25000	6
2021-08-17	09:38:36	Lasair III	LasairIII_310C	117573	0.02830950	6	0.300	283			0.500	115			1000	83			5000	11			10000	6			25000	5
2021-08-17	09:39:36	Lasair III	LasairIII_310C	117573	0.02830321	6	0.300	428			0.500	331			1000	295			5000	20			10000	15			25000	3
2021-08-17	09:40:36	Lasair III	LasairIII_310C	117573	0.02830477	6	0.300	534			0.500	358			1000	399			5000	45			10000	12			25000	2
2021-08-17	09:41:36	Lasair III	LasairIII_310C	117573	0.02830942	6	0.300	313			0.500	232			1000	188			5000	10			10000	7			25000	3
2021-08-17	09:42:36	Lasair III	LasairIII_310C	117573	0.02830908	6	0.300	255			0.500	141			1000	120			5000	10			10000	7			25000	2
2021-08-17	09:43:36	Lasair III	LasairIII_310C	117573	0.02830059	6	0.300	427			0.500	280			1000	224			5000	37			10000	22			25000	4
2021-08-17	09:44:36	Lasair III	LasairIII_310C	117573	0.02830784	6	0.300	197			0.500	89			1000	85			5000	13			10000	8			25000	2
2021-08-17	09:45:36	Lasair III	LasairIII_310C	117573	0.02829999	6	0.300	269			0.500	150			1000	116			5000	20			10000	16			25000	3
2021-08-17	09:46:36	Lasair III	LasairIII_310C	117573	0.02831094	6	0.300	499			0.500	307			1000	305			5000	35			10000	21			25000	11
2021-08-17	09:47:36	Lasair III	LasairIII_310C	117573	0.02830542	6	0.300	2832			0.500	1140			1000	601			5000	78			10000	78			25000	20
2021-08-17	09:48:36	Lasair III	LasairIII_310C	117573	0.02831295	6	0.300	1933			0.500	830			1000	490			5000	51			10000	55			25000	20
2021-08-17	09:49:36	Lasair III	LasairIII_310C	117573	0.02829989	6	0.300	753			0.500	502			1000	408			5000	42			10000	43			25000	12
2021-08-17	09:50:36	Lasair III	LasairIII_310C	117573	0.02831119	6	0.300	362			0.500	165			1000	164			5000	18			10000	15			25000	6
2021-08-17	09:51:36	Lasair III	LasairIII_310C	117573	0.02830398	6	0.300	135	2. during surgery		0.500	75	2. during surgery		1000	58	2. during surgery		5000	8	2. during surgery		10000	2	2. during surgery		25000	1	2. during surgery
2021-08-17	09:52:36	Lasair III	LasairIII_310C	117573	0.02830445	6	0.300	418	Mean	26037.7	0.500	295	Mean	3145.92	1000	358	Mean	589.197	5000	42	Mean	35.5	10000	27	Mean	25.9848	25000	11	Mean	6.45455
2021-08-17	09:53:36	Lasair III	LasairIII_310C	117573	0.02830371	6	0.300	259	StabW	118895	0.500	143	StabW	12946.3	1000	117	StabW	1220.82	5000	7	StabW	30.8771	10000	12	StabW	16.6655	25000	2	StabW	4.2433
2021-08-17	09:54:36	Lasair III	LasairIII_310C	117573	0.02830525	6	0.300	130	Min	119	0.500	97	Min	71	1000	81	Min	58	5000	8	Min	7	10000	11	Min	2	25000	1	Min	1
2021-08-17	09:55:36	Lasair III	LasairIII_310C	117573	0.02831479	6	0.300	468	Max	864644	0.500	307	Max	99018	1000	335	Max	8678	5000	47	Max	207	10000	39	Max	78	25000	12	Max	20
2021-08-17	09:56:36	Lasair III	LasairIII_310C	117573	0.02830685	6	0.300	2139			0.500	1429			1000	1428			5000	141			10000	87			25000	18
2021-08-17	09:57:36	Lasair III	LasairIII_310C	117573	0.02830848	6	0.300	7878			0.500	4976			1000	3842			5000	400			10000	296			25000	85
2021-08-17	09:58:36	Lasair III	LasairIII_310C	117573	0.02830999	6	0.300	4994			0.500	3502			1000	3253			5000	365			10000	277			25000	136
2021-08-17	09:59:36	Lasair III	LasairIII_310C	117573	0.02830739	6	0.300	10431			0.500	8112			1000	9507			5000	740			10000	427			25000	114
2021-08-17	10:00:36	Lasair III	LasairIII_310C	117573	0.02830511	6	0.300	24448			0.500	17611			1000	15369			5000	1213			10000	878			25000	233
2021-08-17	10:01:36	Lasair III	LasairIII_310C	117573	0.02830129	6	0.300	5901			0.500	4385			1000	3660			5000	270			10000	211			25000	77
2021-08-17	10:02:36	Lasair III	LasairIII_310C	117573	0.02830056	6	0.300	3371			0.500	2307			1000	1900			5000	161			10000	136			25000	51
2021-08-17	10:03:36	Lasair III	LasairIII_310C	117573	0.02831220	6	0.300	1141			0.500	825			1000	707			5000	50			10000	50			25000	9
2021-08-17	10:04:36	Lasair III	LasairIII_310C	117573	0.02829999	6	0.300	1689			0.500	1106			1000	645			5000	27			10000	31			25000	5
2021-08-17	10:05:36	Lasair III	LasairIII_310C	117573	0.02830947	6	0.300	1114			0.500	595			1000	290			5000	14			10000	16			25000	4
2021-08-17	10:06:36	Lasair III	LasairIII_310C	117573	0.02830495	6	0.300	1860			0.500	841			1000	363			5000	19			10000	42			25000	5
2021-08-17	10:07:36	Lasair III	LasairIII_310C	117573	0.02830640	6	0.300	405			0.500	200			1000	99			5000	10			10000	9			25000	0
2021-08-17	10:08:36	Lasair III	LasairIII_310C	117573	0.02830496	6	0.300	335			0.500	187			1000	82			5000	7			10000	8			25000	0
2021-08-17	10:09:36	Lasair III	LasairIII_310C	117573	0.02830127	6	0.300	822			0.500	385			1000	213			5000	25			10000	22			25000	9
2021-08-17	10:10:36	Lasair III	LasairIII_310C	117573	0.02831027	6	0.300	2613			0.500	425			1000	140			5000	9			10000	17			25000	2
2021-08-17	10:11:36	Lasair III	LasairIII_310C	117573	0.02830927	6	0.300	7084			0.500	955			1000	298			5000	31			10000	42			25000	16
2021-08-17	10:12:36	Lasair III	LasairIII_310C	117573	0.02830198	6	0.300	6635			0.500	1011			1000	356			5000	47			10000	65			25000	16
2021-08-17	10:13:36	Lasair III	LasairIII_310C	117573	0.02830618	6	0.300	6483			0.500	918			1000	311			5000	35			10000	53			25000	13
2021-08-17	10:14:36	Lasair III	LasairIII_310C	117573	0.02830858	6	0.300	6564	3. post-surgery		0.500	900	3. post-surgery		1000	259	3. post-surgery		5000	29	3. post-surgery		10000	38	3. post-surgery		25000	9	3. post-surgery
2021-08-17	10:15:36	Lasair III	LasairIII_310C	117573	0.02830205	6	0.300	5849	Mean	5107.17	0.500	799	Mean	2347.3	1000	190	Mean	1905.83	5000	33	Mean	161.348	10000	36	Mean	125.174	25000	5	Mean	35.913
2021-08-17	10:16:36	Lasair III	LasairIII_310C	117573	0.02830324	6	0.300	5605	StabW	5031.78	0.500	783	StabW	3829.1	1000	216	StabW	3626.73	5000	13	StabW	289.67	10000	34	StabW	196.824	25000	2	StabW	57.7628
2021-08-17	10:17:36	Lasair III	LasairIII_310C	117573	0.02830712	6	0.300	5162	Min	7878	0.500	810	Min	4976	1000	291	Min	3842	5000	28	Min	400	10000	50	Min	296	25000	4	Min	85
2021-08-17	10:18:36	Lasair III	LasairIII_310C	117573	0.02829992	6	0.300	4942	Max	24448	0.500	926	Max	17611	1000	415	Max	15369	5000	44	Max	1213	10000	54	Max	878	25000	13	Max	233
2021-08-17	10:19:36	Lasair III	LasairIII_310C	117573	0.02830170	6	0.300	4477			0.500	821			1000	340			5000	49			10000	48			25000	14
2021-08-17	10:20:36	Lasair III	LasairIII_310C	117573	0.02830359	6	0.300	4778			0.500	932			1000	386			5000	50			10000	62			25000	9
2021-08-17	10:21:36	Lasair III	LasairIII_310C	117573	0.02830456	6	0.300	4006			0.500	843			1000	424			5000	41			10000	54			25000	10
2021-08-17	10:22:36	Lasair III	LasairIII_310C	117573	0.02830500	6	0.300	4004			0.500	787			1000	371			5000	41			10000	42			25000	7
2021-08-17	10:23:36	Lasair III	LasairIII_310C	117573	0.02830689	6	0.300	3940			0.500	835			1000	381			5000	40			10000	62			25000	10
2021-08-17	10:24:36	Lasair III	LasairIII_310C	117573	0.02830685	6	0.300	3959			0.500	740			1000	336			5000	39			10000	42			25000	12
2021-08-17	10:25:36	Lasair III	LasairIII_310C	117573	0.02830469	6	0.300	3947			0.500	708			1000	281			5000	27			10000	33			25000	10
2021-08-17	10:26:36	Lasair III	LasairIII_310C	117573	0.02830499	6	0.300	4319			0.500	751			1000	293			5000	35			10000	37			25000	12
2021-08-17	10:27:36	Lasair III	LasairIII_310C	117573	0.02830911	6	0.300	3989			0.500	665			1000	242			5000	28			10000	42			25000	8
2021-08-17	10:28:36	Lasair III	LasairIII_310C	117573	0.02830461	6	0.300	3912			0.500	720			1000	302			5000	35			10000	48			25000	10
2021-08-17	10:29:36	Lasair III	LasairIII_310C	117573	0.02830835	6	0.300	4384			0.500	799			1000	309			5000	40			10000	45			25000	10
2021-08-17	10:30:36	Lasair III	LasairIII_310C	117573	0.02830570	6	0.300	4176			0.500	815			1000	373			5000	29			10000	58			25000	8
2021-08-17	10:31:36	Lasair III	LasairIII_310C	117573	0.02830550	6	0.300	4641			0.500	1016			1000	472			5000	60			10000	84			25000	13
2021-08-17	10:32:36	Lasair III	LasairIII_310C	117573	0.02830653	6	0.300	4879			0.500	1159			1000	654			5000	95			10000	95			25000	15
2021-08-17	10:33:36	Lasair III	LasairIII_310C	117573	0.02830171	6	0.300	4708			0.500	1037			1000	557			5000	70			10000	93			25000	20
2021-08-17	10:34:36	Lasair III	LasairIII_310C	117573	0.02830753	6	0.300	4752			0.500	1141			1000	618			5000	84			10000	114			25000	22
2021-08-17	10:35:36	Lasair III	LasairIII_310C	117573	0.02830124	6	0.300	10004			0.500	1735			1000	553			5000	44			10000	38			25000	5
2021-08-17	10:36:36	Lasair III	LasairIII_310C	117573	0.02830045	6	0.300	16926			0.500	2542			1000	602			5000	58			10000	37			25000	9
2021-08-17	10:37:36	Lasair III	LasairIII_310C	117573	0.02830488	6	0.300	16636			0.500	2535			1000	630			5000	56			10000	38			25000	13
2021-08-17	10:38:36	Lasair III	LasairIII_310C	117573	0.02829945	6	0.300	16168			0.500	2418			1000	581			5000	37			10000	29			25000	5
2021-08-17	10:39:36	Lasair III	LasairIII_310C	117573	0.02830152	6	0.300	16319			0.500	2446			1000	522			5000	21			10000	30			25000	6
2021-08-17	10:40:36	Lasair III	LasairIII_310C	117573	0.02830293	6	0.300	16223			0.500	2492			1000	476			5000	34			10000	31			25000	3
2021-08-17	10:41:36	Lasair III	LasairIII_310C	117573	0.02830156	6	0.300	17208			0.500	2540			1000	504			5000	34			10000	30			25000	6
2021-08-17	10:42:36	Lasair III	LasairIII_310C	117573	0.02830530	6	0.300	17873			0.500	2571			1000	481			5000	20			10000	22			25000	2
2021-08-17	10:43:36	Lasair III	LasairIII_310C	117573	0.02830483	6	0.300	16445			0.500	2442			1000	473			5000	18			10000	16			25000	2
2021-08-17	10:44:36	Lasair III	LasairIII_310C	117573	0.02830481	6	0.300	16282			0.500	2460			1000	485			5000	25			10000	16			25000	4
2021-08-17	10:45:36	Lasair III	LasairIII_310C	117573	0.02830447	6	0.300	16617			0.500	2398			1000	489			5000	27			10000	23			25000	3
2021-08-17	10:46:36	Lasair III	LasairIII_310C	117573	0.02830537	6	0.300	17990			0.500	2548			1000	492			5000	22			10000	17			25000	2
2021-08-17	10:47:36	Lasair III	LasairIII_310C	117573	0.02830369	6	0.300	17648			0.500	2498			1000	474			5000	16			10000	19			25000	1
2021-08-17	10:48:36	Lasair III	LasairIII_310C	117573	0.02829924	6	0.300	17848			0.500	2701			1000	498			5000	25			10000	33			25000	6
2021-08-17	10:49:36	Lasair III	LasairIII_310C	117573	0.02830856	6	0.300	8120			0.500	1367			1000	516			5000	53			10000	71			25000	19
2021-08-17	10:50:36	Lasair III	LasairIII_310C	117573	0.02829936	6	0.300	4527			0.500	895			1000	481			5000	41			10000	51			25000	8
2021-08-17	10:51:36	Lasair III	LasairIII_310C	117573	0.02830582	6	0.300	4100			0.500	708			1000	329			5000	29			10000	44			25000	7
2021-08-17	10:52:36	Lasair III	LasairIII_310C	117573	0.02830187	6	0.300	4571			0.500	1157			1000	631			5000	74			10000	84			25000	12
2021-08-17	10:53:36	Lasair III	LasairIII_310C	117573	0.02830377	6	0.300	5423			0.500	1328			1000	651			5000	56			10000	68			25000	18
2021-08-17	10:54:36	Lasair III	LasairIII_310C	117573	0.02830264	6	0.300	4262			0.500	1213			1000	667			5000	68			10000	80			25000	16
2021-08-17	10:55:36	Lasair III	LasairIII_310C	117573	0.02830334	6	0.300	4931			0.500	1536			1000	960			5000	105			10000	76			25000	14
2021-08-17	10:56:36	Lasair III	LasairIII_310C	117573	0.02830518	6	0.300	4573			0.500	1356			1000	853			5000	71			10000	48			25000	13
2021-08-17	10:57:36	Lasair III	LasairIII_310C	117573	0.02830739	6	0.300	4680			0.500	1426			1000	1000			5000	124			10000	61			25000	15
2021-08-17	10:58:36	Lasair III	LasairIII_310C	117573	0.02830094	6	0.300	4510			0.500	1399			1000	960			5000	106			10000	53			25000	12
2021-08-17	10:59:36	Lasair III	LasairIII_310C	117573	0.02829978	6	0.300	4941			0.500	1454			1000	960			5000	98			10000	48			25000	5
2021-08-17	11:00:36	Lasair III	LasairIII_310C	117573	0.02830056	6	0.300	3810			0.500	1372			1000	898			5000	86			10000	72			25000	14
2021-08-17	11:01:36	Lasair III	LasairIII_310C	117573	0.02829675	6	0.300	3522	6. storage		0.500	1291	6. storage		1000	1020	6. storage		5000	102	6. storage		10000	82	6. storage		25000	25	6. storage
2021-08-17	11:02:36	Lasair III	LasairIII_310C	117573	0.02830531	6	0.300	3956	Mean	8413.47	0.500	1398	Mean	1533.7	1000	1036	Mean	584.766	5000	134	Mean	56.0213	10000	84	Mean	53.3404	25000	10	Mean	10.5319
2021-08-17	11:03:36	Lasair III	LasairIII_310C	117573	0.02829299	6	0.300	3973	StabW	5873.69	0.500	1646	StabW	714.887	1000	1253	StabW	244.176	5000	129	StabW	32.0058	10000	116	StabW	25.3637	25000	16	StabW	5.66396
2021-08-17	11:04:36	Lasair III	LasairIII_310C	117573	0.02830268	6	0.300	6601	Min	3522	0.500	1535	Min	665	1000	963	Min	242	5000	97	Min	16	10000	82	Min	16	25000	18	Min	1
2021-08-17	11:05:36	Lasair III	LasairIII_310C	117573	0.02830864	6	0.300	19875	Max	19875	0.500	2908	Max	2908	1000	707	Max	1253	5000	60	Max	134	10000	49	Max	116	25000	16	Max	25
2021-08-17	11:06:36	Lasair III	LasairIII_310C	117573	0.02829991	6	0.300	46679			0.500	6806			1000	1457			5000	121			10000	156			25000	43
2021-08-17	11:07:36	Lasair III	LasairIII_310C	117573	0.02830669	6	0.300	70964			0.500	9844			1000	1699			5000	104			10000	120			25000	21
2021-08-17	11:08:36	Lasair III	LasairIII_310C	117573	0.02830759	6	0.300	74762			0.500	10704			1000	1828			5000	104			10000	94			25000	18
2021-08-17	11:09:36	Lasair III	LasairIII_310C	117573	0.02831813	6	0.300	62942			0.500	9178			1000	1774			5000	77			10000	53			25000	8
2021-08-17	11:10:36	Lasair III	LasairIII_310C	117573	0.02830451	6	0.300	58279			0.500	8588			1000	1783			5000	76			10000	63			25000	16
2021-08-17	11:11:36	Lasair III	LasairIII_310C	117573	0.02830415	6	0.300	48313			0.500	7162			1000	1506			5000	77			10000	54			25000	16
2021-08-17	11:12:36	Lasair III	LasairIII_310C	117573	0.02831064	6	0.300	18483			0.500	3225			1000	919			5000	50			10000	72			25000	19
2021-08-17	11:13:36	Lasair III	LasairIII_310C	117573	0.02829607	6	0.300	18708			0.500	3386			1000	1069			5000	63			10000	84			25000	23
2021-08-17	11:14:36	Lasair III	LasairIII_310C	117573	0.02830324	6	0.300	18628			0.500	3546			1000	1085			5000	45			10000	65			25000	19
2021-08-17	11:15:36	Lasair III	LasairIII_310C	117573	0.02829515	6	0.300	17729			0.500	3188			1000	915			5000	67			10000	68			25000	28
2021-08-17	11:16:36	Lasair III	LasairIII_310C	117573	0.02830133	6	0.300	17835			0.500	3003			1000	893			5000	38			10000	50			25000	14
2021-08-17	11:17:36	Lasair III	LasairIII_310C	117573	0.02830560	6	0.300	18035			0.500	2969			1000	770			5000	42			10000	36			25000	2
2021-08-17	11:18:36	Lasair III	LasairIII_310C	117573	0.02829862	6	0.300	17608			0.500	2936			1000	705			5000	27			10000	25			25000	6
2021-08-17	11:19:36	Lasair III	LasairIII_310C	117573	0.02830806	6	0.300	17312			0.500	2747			1000	682			5000	30			10000	17			25000	6
2021-08-17	11:20:36	Lasair III	LasairIII_310C	117573	0.02830097	6	0.300	17752			0.500	2622			1000	775			5000	37			10000	28			25000	7
2021-08-17	11:21:36	Lasair III	LasairIII_310C	117573	0.02830028	6	0.300	17817			0.500	2726			1000	761			5000	33			10000	37			25000	6
2021-08-17	11:22:36	Lasair III	LasairIII_310C	117573	0.02829754	6	0.300	17447	7. transport		0.500	2644	7. transport		1000	788	7. transport		5000	62	7. transport		10000	68	7. transport		25000	13	7. transport
2021-08-17	11:23:36	Lasair III	LasairIII_310C	117573	0.02829904	6	0.300	17949	Mean	30240.2	0.500	2927	Mean	4551.81	1000	1083	Mean	1076.19	5000	91	Mean	61.5714	10000	80	Mean	62.9048	25000	23	Mean	15.7143
2021-08-17	11:24:36	Lasair III	LasairIII_310C	117573	0.02830824	6	0.300	18580	StabW	20337.6	0.500	2648	StabW	2817.15	1000	807	StabW	416.858	5000	56	StabW	26.8134	10000	84	StabW	33.6644	25000	27	StabW	9.83943
2021-08-17	11:25:36	Lasair III	LasairIII_310C	117573	0.02830220	6	0.300	19278	Min	17312	0.500	2241	Min	2241	1000	535	Min	535	5000	36	Min	27	10000	23	Min	17	25000	7	Min	2
2021-08-17	11:26:36	Lasair III	LasairIII_310C	117573	0.02830447	6	0.300	19945	Max	74762	0.500	2498	Max	10704	1000	766	Max	1828	5000	57	Max	121	10000	44	Max	156	25000	8	Max	43
2021-08-17	11:27:36	Lasair III	LasairIII_310C	117573	0.02830565	6	0.300	23417			0.500	3824			1000	2156			5000	251			10000	140			25000	19
2021-08-17	11:28:36	Lasair III	LasairIII_310C	117573	0.02829893	6	0.300	25171			0.500	5348			1000	3704			5000	531			10000	413			25000	45
2021-08-17	11:29:36	Lasair III	LasairIII_310C	117573	0.02830528	6	0.300	24732			0.500	4504			1000	3077			5000	407			10000	241			25000	23
2021-08-17	11:30:36	Lasair III	LasairIII_310C	117573	0.02830408	6	0.300	23474			0.500	3665			1000	2003			5000	245			10000	122			25000	4
2021-08-17	11:31:36	Lasair III	LasairIII_310C	117573	0.02830133	6	0.300	25026			0.500	4661			1000	2953			5000	362			10000	298			25000	34
2021-08-17	11:32:36	Lasair III	LasairIII_310C	117573	0.02829769	6	0.300	23131			0.500	3724			1000	2100			5000	244			10000	170			25000	11
2021-08-17	11:33:36	Lasair III	LasairIII_310C	117573	0.02830584	6	0.300	22088			0.500	3321			1000	1900			5000	219			10000	217			25000	16
2021-08-17	11:34:36	Lasair III	LasairIII_310C	117573	0.02830235	6	0.300	24307	4. disinfection		0.500	4429	4. disinfection		1000	2662	4. disinfection		5000	310	4. disinfection		10000	271	4. disinfection		25000	42	4. disinfection
2021-08-17	11:35:36	Lasair III	LasairIII_310C	117573	0.02830077	6	0.300	26708	Mean	26945.6	0.500	5064	Mean	5678.17	1000	3152	Mean	3077.92	5000	418	Mean	301	10000	460	Mean	238.25	25000	40	Mean	25.6667
2021-08-17	11:36:36	Lasair III	LasairIII_310C	117573	0.02830617	6	0.300	23459	StabW	10155.5	0.500	3739	StabW	5200.79	1000	2138	StabW	2024.98	5000	231	StabW	106.321	10000	214	StabW	107.279	25000	20	StabW	12.837
2021-08-17	11:37:36	Lasair III	LasairIII_310C	117573	0.02830199	6	0.300	22882	Min	22088	0.500	3784	Min	3321	1000	1863	Min	1863	5000	180	Min	180	10000	158	Min	122	25000	31	Min	4
2021-08-17	11:38:36	Lasair III	LasairIII_310C	117573	0.02830417	6	0.300	58952	Max	58952	0.500	22075	Max	22075	1000	9227	Max	9227	5000	214	Max	531	10000	155	Max	460	25000	23	Max	45
2021-08-17	11:39:36	Lasair III	LasairIII_310C	117573	0.02830520	6	0.300	40513			0.500	12670			1000	5192			5000	129			10000	90			25000	18
2021-08-17	11:40:36	Lasair III	LasairIII_310C	117573	0.02830204	6	0.300	36112			0.500	11069			1000	4315			5000	107			10000	67			25000	14
2021-08-17	11:41:36	Lasair III	LasairIII_310C	117573	0.02831018	6	0.300	37487			0.500	11174			1000	4236			5000	80			10000	63			25000	6
2021-08-17	11:42:36	Lasair III	LasairIII_310C	117573	0.02830378	6	0.300	35410			0.500	10559			1000	4112			5000	99			10000	68			25000	6
2021-08-17	11:43:36	Lasair III	LasairIII_310C	117573	0.02830274	6	0.300	35244			0.500	9782			1000	3825			5000	80			10000	62			25000	7
2021-08-17	11:44:36	Lasair III	LasairIII_310C	117573	0.02830944	6	0.300	33109			0.500	8744			1000	3258			5000	80			10000	58			25000	6
2021-08-17	11:45:36	Lasair III	LasairIII_310C	117573	0.02830187	6	0.300	29781			0.500	7514			1000	2725			5000	104			10000	62			25000	15
2021-08-17	11:46:36	Lasair III	LasairIII_310C	117573	0.02830449	6	0.300	29405			0.500	6936			1000	2619			5000	80			10000	57			25000	5
2021-08-17	11:47:36	Lasair III	LasairIII_310C	117573	0.02830335	6	0.300	27431			0.500	6073			1000	2167			5000	83			10000	48			25000	10
2021-08-17	11:48:36	Lasair III	LasairIII_310C	117573	0.02830102	6	0.300	26371			0.500	5522			1000	2097			5000	87			10000	71			25000	21
2021-08-17	11:49:36	Lasair III	LasairIII_310C	117573	0.02829541	6	0.300	28804			0.500	6672			1000	2879			5000	193			10000	187			25000	36
2021-08-17	11:50:36	Lasair III	LasairIII_310C	117573	0.02830942	6	0.300	25731			0.500	5514			1000	2279			5000	124			10000	132			25000	17
2021-08-17	11:51:36	Lasair III	LasairIII_310C	117573	0.02831103	6	0.300	23195			0.500	4428			1000	1642			5000	77			10000	77			25000	9
2021-08-17	11:52:36	Lasair III	LasairIII_310C	117573	0.02830321	6	0.300	21274			0.500	3753			1000	1416			5000	68			10000	45			25000	8
2021-08-17	11:53:36	Lasair III	LasairIII_310C	117573	0.02830951	6	0.300	20147			0.500	3566			1000	1320			5000	77			10000	54			25000	14
2021-08-17	11:54:36	Lasair III	LasairIII_310C	117573	0.02831631	6	0.300	20574			0.500	3513			1000	1382			5000	64			10000	65			25000	14
2021-08-17	11:55:36	Lasair III	LasairIII_310C	117573	0.02830560	6	0.300	19789			0.500	3212			1000	1319			5000	63			10000	67			25000	6
2021-08-17	11:56:36	Lasair III	LasairIII_310C	117573	0.02830311	6	0.300	20172			0.500	3422			1000	1441			5000	94			10000	82			25000	6
2021-08-17	11:57:36	Lasair III	LasairIII_310C	117573	0.02830493	6	0.300	21353			0.500	3917			1000	1660			5000	96			10000	73			25000	11
2021-08-17	11:58:36	Lasair III	LasairIII_310C	117573	0.02831273	6	0.300	43239			0.500	13678			1000	6646			5000	205			10000	61			25000	13
2021-08-17	11:59:36	Lasair III	LasairIII_310C	117573	0.02830104	6	0.300	34877	5. packaging		0.500	10118	5. packaging		1000	4712	5. packaging		5000	183	5. packaging		10000	88	5. packaging		25000	10	5. packaging
2021-08-17	12:00:36	Lasair III	LasairIII_310C	117573	0.02830795	6	0.300	31574	Mean	28894.8	0.500	8496	Mean	7134.24	1000	4018	Mean	2946.48	5000	173	Mean	109.2	10000	95	Mean	75.52	25000	8	Mean	11.52
2021-08-17	12:01:36	Lasair III	LasairIII_310C	117573	0.02831098	6	0.300	28754	StabW	6767.73	0.500	7031	StabW	3123.09	1000	3359	StabW	1399.33	5000	141	StabW	41.6563	10000	84	StabW	29.3018	25000	11	StabW	6.69652
2021-08-17	12:02:36	Lasair III	LasairIII_310C	117573	0.02830392	6	0.300	26603	Min	19789	0.500	5993	Min	3212	1000	2700	Min	1319	5000	143	Min	63	10000	72	Min	45	25000	11	Min	5
2021-08-17	12:03:36	Lasair III	LasairIII_310C	117573	0.02830906	6	0.300	25422	Max	43239	0.500	5000	Max	13678	1000	2343	Max	6646	5000	100	Max	205	10000	60	Max	187	25000	6	Max	36
2021-08-17	12:04:36	Lasair III	LasairIII_310C	117573	0.02830883	6	0.300	24544			0.500	4678			1000	2093			5000	100			10000	62			25000	11
2021-08-17	12:05:36	Lasair III	LasairIII_310C	117573	0.02830528	6	0.300	24713			0.500	4506			1000	2032			5000	95			10000	51			25000	4
2021-08-17	12:06:36	Lasair III	LasairIII_310C	117573	0.02830772	6	0.300	52415			0.500	17305			1000	7887			5000	214			10000	90			25000	12
2021-08-17	12:07:36	Lasair III	LasairIII_310C	117573	0.02831310	6	0.300	49007			0.500	15034			1000	6938			5000	180			10000	95			25000	15
2021-08-17	12:08:36	Lasair III	LasairIII_310C	117573	0.02830691	6	0.300	926947			0.500	95013			1000	34939			5000	462			10000	139			25000	20
2021-08-17	12:09:36	Lasair III	LasairIII_310C	117573	0.02831082	6	0.300	1675285			0.500	144237			1000	42863			5000	291			10000	139			25000	25
2021-08-17	12:10:36	Lasair III	LasairIII_310C	117573	0.02830861	6	0.300	1650620			0.500	144431			1000	41038			5000	238			10000	107			25000	18
2021-08-17	12:11:36	Lasair III	LasairIII_310C	117573	0.02830553	6	0.300	1453486			0.500	122781			1000	33964			5000	209			10000	89			25000	15
2021-08-17	12:12:36	Lasair III	LasairIII_310C	117573	0.02831676	6	0.300	1649955			0.500	167477			1000	44950			5000	171			10000	64			25000	8
2021-08-17	12:13:36	Lasair III	LasairIII_310C	117573	0.02831061	6	0.300	1624518			0.500	174848			1000	50572			5000	141			10000	51			25000	6
2021-08-17	12:14:36	Lasair III	LasairIII_310C	117573	0.02830769	6	0.300	1763775			0.500	216530			1000	64971			5000	114			10000	63			25000	26
2021-08-17	12:15:36	Lasair III	LasairIII_310C	117573	0.02830612	6	0.300	1799951			0.500	225587			1000	68115			5000	107			10000	67			25000	8
2021-08-17	12:16:36	Lasair III	LasairIII_310C	117573	0.02830550	6	0.300	1721800			0.500	203163			1000	62493			5000	95			10000	69			25000	24
2021-08-17	12:17:36	Lasair III	LasairIII_310C	117573	0.02831378	6	0.300	1425221			0.500	142618			1000	44132			5000	92			10000	94			25000	13
2021-08-17	12:18:36	Lasair III	LasairIII_310C	117573	0.02830166	6	0.300	1182758			0.500	108528			1000	33881			5000	112			10000	85			25000	16
2021-08-17	12:19:36	Lasair III	LasairIII_310C	117573	0.02830636	6	0.300	1046885			0.500	99636			1000	31238			5000	166			10000	79			25000	15
2021-08-17	12:20:36	Lasair III	LasairIII_310C	117573	0.02830828	6	0.300	882417			0.500	109071			1000	35603			5000	211			10000	54			25000	6
2021-08-17	12:21:36	Lasair III	LasairIII_310C	117573	0.02830658	6	0.300	769767			0.500	88097			1000	28160			5000	176			10000	62			25000	2
2021-08-17	12:22:36	Lasair III	LasairIII_310C	117573	0.02831222	6	0.300	656072			0.500	79046			1000	25129			5000	176			10000	45			25000	6
2021-08-17	12:23:36	Lasair III	LasairIII_310C	117573	0.02830674	6	0.300	581738			0.500	70757			1000	22735			5000	142			10000	35			25000	5
2021-08-17	12:24:36	Lasair III	LasairIII_310C	117573	0.02830423	6	0.300	514367			0.500	65924			1000	21010			5000	127			10000	32			25000	3
2021-08-17	12:25:36	Lasair III	LasairIII_310C	117573	0.02830837	6	0.300	658109			0.500	84223			1000	21787			5000	104			10000	23			25000	3
2021-08-17	12:26:36	Lasair III	LasairIII_310C	117573	0.02830576	6	0.300	917835			0.500	106001			1000	25991			5000	81			10000	16			25000	2
2021-08-17	12:27:36	Lasair III	LasairIII_310C	117573	0.02831045	6	0.300	1089800			0.500	134054			1000	39249			5000	76			10000	18			25000	1
2021-08-17	12:28:36	Lasair III	LasairIII_310C	117573	0.02831193	6	0.300	1198722			0.500	166483			1000	55566			5000	56			10000	7			25000	1
2021-08-17	12:29:36	Lasair III	LasairIII_310C	117573	0.02831278	6	0.300	1373736			0.500	231696			1000	84944			5000	49			10000	14			25000	1
2021-08-17	12:30:36	Lasair III	LasairIII_310C	117573	0.02831089	6	0.300	1337239			0.500	224066			1000	84034			5000	111			10000	81			25000	19
2021-08-17	12:31:36	Lasair III	LasairIII_310C	117573	0.02830799	6	0.300	1009344			0.500	169933			1000	63281			5000	83			10000	71			25000	23
2021-08-17	12:32:36	Lasair III	LasairIII_310C	117573	0.02831380	6	0.300	611712			0.500	85641			1000	5565			5000	256			10000	154			25000	34
2021-08-17	12:33:36	Lasair III	LasairIII_310C	117573	0.02832041	6	0.300	801819			0.500	107814			1000	5939			5000	336			10000	176			25000	27
2021-08-17	12:34:36	Lasair III	LasairIII_310C	117573	0.02831176	6	0.300	801573			0.500	108080			1000	5795			5000	327			10000	157			25000	20
2021-08-17	12:35:36	Lasair III	LasairIII_310C	117573	0.02830410	6	0.300	746338			0.500	98744			1000	5420			5000	276			10000	129			25000	21
2021-08-17	12:36:36	Lasair III	LasairIII_310C	117573	0.02831016	6	0.300	722808			0.500	93803			1000	5302			5000	289			10000	99			25000	15
2021-08-17	12:37:36	Lasair III	LasairIII_310C	117573	0.02831333	6	0.300	733577			0.500	95449			1000	5369			5000	269			10000	97			25000	11
2021-08-17	12:38:36	Lasair III	LasairIII_310C	117573	0.02831299	6	0.300	704478			0.500	90898			1000	5101			5000	234			10000	96			25000	6
2021-08-17	12:39:36	Lasair III	LasairIII_310C	117573	0.02830953	6	0.300	682008			0.500	86285			1000	4737			5000	216			10000	102			25000	18
2021-08-17	12:40:36	Lasair III	LasairIII_310C	117573	0.02831327	6	0.300	634270			0.500	79434			1000	4320			5000	215			10000	127			25000	20
2021-08-17	12:41:36	Lasair III	LasairIII_310C	117573	0.02831347	6	0.300	617672			0.500	76264			1000	4310			5000	211			10000	111			25000	11
2021-08-17	12:42:36	Lasair III	LasairIII_310C	117573	0.02831243	6	0.300	605741	Baustelle		0.500	74359			1000	4175			5000	203			10000	104			25000	9
2021-08-17	12:43:36	Lasair III	LasairIII_310C	117573	0.02830899	6	0.300	577668			0.500	70573			1000	4118			5000	191			10000	98			25000	11
2021-08-17	12:44:36	Lasair III	LasairIII_310C	117573	0.02830637	6	0.300	552634			0.500	66440			1000	3863			5000	160			10000	85			25000	11
2021-08-17	12:45:36	Lasair III	LasairIII_310C	117573	0.02831128	6	0.300	260384			0.500	32475			1000	2896			5000	151			10000	140			25000	28
2021-08-17	12:46:36	Lasair III	LasairIII_310C	117573	0.02831152	6	0.300	30939			0.500	5296			1000	1291			5000	41			10000	41			25000	13
2021-08-17	12:47:36	Lasair III	LasairIII_310C	117573	0.02830914	6	0.300	31220			0.500	5440			1000	1393			5000	51			10000	59			25000	8
2021-08-17	12:48:36	Lasair III	LasairIII_310C	117573	0.02831176	6	0.300	29295			0.500	4738			1000	1190			5000	53			10000	42			25000	7
2021-08-17	12:49:36	Lasair III	LasairIII_310C	117573	0.02830950	6	0.300	28618			0.500	4167			1000	1032			5000	47			10000	46			25000	7
2021-08-17	12:50:36	Lasair III	LasairIII_310C	117573	0.02831168	6	0.300	28819			0.500	3863			1000	1036			5000	45			10000	50			25000	10
2021-08-17	12:51:36	Lasair III	LasairIII_310C	117573	0.02831971	6	0.300	28543			0.500	3864			1000	1151			5000	81			10000	70			25000	12
2021-08-17	12:52:36	Lasair III	LasairIII_310C	117573	0.02831020	6	0.300	27921			0.500	3637			1000	1094			5000	72			10000	56			25000	15
2021-08-17	12:53:36	Lasair III	LasairIII_310C	117573	0.02830819	6	0.300	27137			0.500	3484			1000	1028			5000	78			10000	65			25000	15
2021-08-17	12:54:36	Lasair III	LasairIII_310C	117573	0.02831666	6	0.300	25901			0.500	3149			1000	963			5000	66			10000	58			25000	11
2021-08-17	12:55:36	Lasair III	LasairIII_310C	117573	0.02831473	6	0.300	25239			0.500	2838			1000	774			5000	71			10000	67			25000	9
2021-08-17	12:56:36	Lasair III	LasairIII_310C	117573	0.02830095	6	0.300	24796			0.500	2790			1000	787			5000	62			10000	64			25000	10
2021-08-17	12:57:36	Lasair III	LasairIII_310C	117573	0.02831375	6	0.300	24941			0.500	2608			1000	707			5000	47			10000	55			25000	7
2021-08-17	12:58:36	Lasair III	LasairIII_310C	117573	0.02830824	6	0.300	26984			0.500	2848			1000	714			5000	49			10000	48			25000	18
2021-08-17	12:59:36	Lasair III	LasairIII_310C	117573	0.02830997	6	0.300	26135			0.500	2694			1000	755			5000	78			10000	107			25000	46
2021-08-17	13:00:36	Lasair III	LasairIII_310C	117573	0.02830639	6	0.300	24674			0.500	2183			1000	520			5000	27			10000	46			25000	4
2021-08-17	13:01:36	Lasair III	LasairIII_310C	117573	0.02831951	6	0.300	24206			0.500	2133			1000	448			5000	28			10000	20			25000	11
2021-08-17	13:02:36	Lasair III	LasairIII_310C	117573	0.02831807	6	0.300	23474			0.500	2019			1000	451			5000	34			10000	54			25000	9
2021-08-17	13:03:36	Lasair III	LasairIII_310C	117573	0.02830692	6	0.300	23018			0.500	1809			1000	317			5000	27			10000	32			25000	3
2021-08-17	13:04:36	Lasair III	LasairIII_310C	117573	0.02830927	6	0.300	21880			0.500	1638			1000	305			5000	5			10000	11			25000	1
2021-08-17	13:05:36	Lasair III	LasairIII_310C	117573	0.02831030	6	0.300	21748			0.500	1563			1000	234			5000	11			10000	13			25000	1
2021-08-17	13:06:36	Lasair III	LasairIII_310C	117573	0.02831289	6	0.300	22265			0.500	1810			1000	375			5000	33			10000	65			25000	11
2021-08-17	13:07:36	Lasair III	LasairIII_310C	117573	0.02831077	6	0.300	22259			0.500	1792			1000	491			5000	28			10000	36			25000	8
2021-08-17	13:08:36	Lasair III	LasairIII_310C	117573	0.02831201	6	0.300	22296			0.500	1569			1000	360			5000	36			10000	43			25000	9
2021-08-17	13:09:36	Lasair III	LasairIII_310C	117573	0.02831121	6	0.300	22090	8. disposal		0.500	1730	8. disposal		1000	379	8. disposal		5000	31	8. disposal		10000	33	8. disposal		25000	8	8. disposal
2021-08-17	13:10:36	Lasair III	LasairIII_310C	117573	0.02830875	6	0.300	21214	Mean	26226.2	0.500	1428	Mean	2830.7	1000	290	Mean	699.444	5000	23	Mean	49.2593	10000	41	Mean	51.963	25000	3	Mean	11.2593
2021-08-17	13:11:36	Lasair III	LasairIII_310C	117573	0.02831072	6	0.300	21288	StabW	5524.22	0.500	1529	StabW	1188.55	1000	423	StabW	344.961	5000	49	StabW	27.4753	10000	58	StabW	26.5815	25000	9	StabW	11.5612
2021-08-17	13:12:36	Lasair III	LasairIII_310C	117573	0.02831083	6	0.300	48641	Min	21214	0.500	5245	Min	1428	1000	1203	Min	234	5000	141	Min	5	10000	140	Min	11	25000	51	Min	1
2021-08-17	13:12:44	Lasair III	LasairIII_310C	117573	0.003294140	6	0.300	33506	Max	48641	0.500	3861	Max	5440	1000	465	Max	1393	5000	57	Max	141	10000	24	Max	140	25000	1	Max	51
